# Supplementary material for: Characterization and management of long runs of homozygosity in parental nucleus lines and their associated crossbred progeny
Source: Genet Sel Evol. 2016 Nov 24;48:91. doi: 10.1186/s12711-016-0269-y (PMC5123398; doi:10.1186/s12711-016-0269-y)
Supplement: Supplementary file 2 — Additional file 2. Test_Genotype. This file contains phased genotype information in order to provide an example of how to run the program outlined in Additional file 1. Column one is the animal ID and column 2 is the phased genotype information. [file 12711_2016_269_MOESM2_ESM.txt]

7170 24440004304240030034330002223434343433444434334302202230033002224344243440333430300233033440330440434340320044303300022222200000240220000434003344430444444443444440202030444022002202443040343000202202222220200440444340422032334440432404044344434434404034433333430000433404244420043404343304300202202000404000000230022003302203000030004022034334040300000020420020222444000202232400000204200400002004330034430343300343044344002420000202020000000020022022043020330003003023404003000000022002200000022222020344300033220004300022002000020000000220034443340040202202000420033404020034334003304004340300400030330044342300040023404444303444444220202002200220022224343020042230044404334333043044000000000000022202200000002002202440303022202022222000220000000000020220020202000202202022200220020220020200002020220002020000202020002022020200002022020220000000022220200020022220020220000020022002222220200200200220222022202020200202020022022000000020202020222220200022222222200000000222000000200220000020222222220200002220002020022000200222202220002002222222222000200020020200200222022222000022002000222020020220202202022004200300020200040400303433302444303340030033033300022200022023443333420000002000220002202202000000020222022220020002220202002000202220033434333333022300202200020024340344433322200202022200202020222202202022400404033433333334044402020200020220040222304300434404023033432020434003334434444404440003200433334403444002044200000204443344300303043344434404444344343004422202040400004342224434300002243304004330440343033443433343404403440000240000024330302402044202000022022200002020020200204020020203334400043202433044344424240004334444344433430003444434304320044044020024300332220230222002200000020022222002022222202222002002000220000222003440004400030003443033030333000204204020040333444330333333344430243024020002000022304204022000032002304403020200033044333430430434003020323334003043444030320000000000030000430203343443343444324004004344333444000024434324003333034432204043343434444344442000200002200000002022202202000022020222200022022202222022000002022020002202220003240400000000200030443034332034433033334434440030334423034443334334402200400020002022222020022004440044220234333333003200002200400303333230433334343440432220040020004434044440003040300404034433433203024000230330340002000200002020020220404302032020340242003344304030443344020230040243234304342044002204230043030432040034403000423200000200340040340004433433230320003343443434332043344044003343400404040020004032002000000234400002002200220020433040004400444020022200240000043333402002023344443443440430002302222200300322202020022202022220200202222022202222020222002000202023242222202220000022200220202000020000202202024443400222002000200004040044020220220000333034433000002024003344033333444000344404420022220243430003334434340433220400033040002002202020202220400004042240433330002422000443400302000322003203002243000300000220000204302034000000043000300404020020244004404304040244333334432002043030402200240434404433303033440404440043442234040003440000020000203334440040344000020033340330020200400200202022002000202002004433330034302024343000400002004044040433342022002002022020002222220222200220220240403434344334433020003334433304443444333340004344203200003444444332220022330022022003300204444344342003440204023444320200044333344024022042402200022222000033033444404433420030233000444433300304044003020000203430040444434004334040033400220222002202220002002002200444043303430403004342243200402203443432234303344003000030042240340343433302022200043340000304003000200000003044443020330323034443020000403440044330433403440434300400400440040404002040300040004300300043344343433330300000033020000002200002030002244302040404433422020002343343330002044330033023334343320330200202322202002020000024333043433430000430000200204404443220244330340403003033343404300330004200002200020032303444343302003204000404000000000022202000200022443033444330020030440443433443340003340000023223434403404400340300340302043430000202300043234340002002000220200020222020020000222202022020200000200022022020000030403300004400332020000203300223440320200200000200220202000043000332320034443340020200000002002002022243044440440040020000043434043343440002200402000220002234430020000300423443040202222220020304000033343003042420202000304344340403333334440430004400304003333404300422032004343443434430030002220020022000002222002002200032200232222023004300443040033444344344330034033444332024203343300202040430040043433330000003334043300240043433243400202200220200033430433434342433330430042220002202002220222202000200002000200000342400204430002000000030223003043303443043303330000404344222002220020440000200202040020000240000000200220022000020022203304300000333020022222202202220000000000002022000002220020040243433000303043443304022020204340443400220220022220220042243044040020200000040002020222040030030200043402000220002224434222020302330303343344442002002002000000220000440404000000443004220220020220400033343433444444334032233333203333034344443334020420332020300020022204333330022202300022224340220433220002200002200022220022000203002000202020002220220200020000022022000022220020203334330004044404344334200220004200234304302022244402002023024222022200243433000000020000203033002020300300320444333003040220244304334433003222004444204000233344042440400403403343334042202020242220244433443433004003033000303002243304443344233443422303333044444443034040203323020044323333334004420004024330400420003403440033000304333034022204433434343433030023003440040443400022220220004404040430030040022200400202333330002020330334433422444020034443330000444440344034443034020202222020202000020203333340022000000022020202022303333300000434433044040440430330002220020000000000000200022322300004000002000000000020000000002002000000000020004433043444330333443444343333303433434433402033302033002002344340044002000020220222223033330334430044433333333303040333022200200002000030032300202000003343340020334334003034340304430222002222000220000202000234343344444444344343332202444344432333434333343444040440432024430203302303240243044033234420220200200234304333400300420043040002230004340020400033033343433444430044000033400020434330400002000000020002000203033344000040433300030030040004030400434002024020000440403043440040040234434444020004400022002333044344404343343033404444003000220222000434430200043200022200020200202044000402440443343300443020222003020222224000430000000200000003032200443434403000004000222033443444403334444404033400224043300040302044334030332002003403304202200002002000200002002000220200000044022440220022222000020020222000020000000200200334300340430430002000222043443304420200230020020233333304404403222200043033020440223334404202243043344444334433030044040300303033300230440000202022020043434344444430433044440300200002034334343322000022220202022000222202000020233033434030330400332020433300003300043443042202000020000200002002002200043300300022320002222000020234420044303333000300204022222002000220200044243443422003432000000300340040444344423440044333440040000344024222202330344000400004002430304420220000020000220002022343400433000403303430420400430344433043333040222434344302230020322202222000022220223023440043043033340400000220000000322240404334033043433344344302220223000000000040202220220232200332343033323022022340000404440000020000202020002204020000220020200200003004233334430243340333434004304204243320200034433443444204000022220020234343440033002000020204443442200440400000404023342434430033332233030434333444002000300440034443030440000433333434444000000222220220004304333434303040032000200022000040002020000020220224004340000030304200022202202000200223400340344434430202220220022020000002000022022220222000002040000420000002222220000000000403344203442200002220030434000444444334444404433004443440344344434300022442222030400024042433333344343304443430344443400303443003032000403344444344334340243020023000200020202220200000000043230444330004003443033444340200020330430433043443330222343344333222020200202202440300000000000444044404400022000230030
7169 24444004304200434434334043333434302022000030320202342330032002220200203000332030200333033440330040434344330400243300022222200000240220000434402200020400000002000440202430440022002202443040343000202202222220200440444340422032334440432044000300020030000030433333430000433404304030002000202200204343343440004044000320422403302203000430004022034334440340040034030034333000400203332004000204300044443440224420024203204302444300043030000343430044040030433432003434334443403033404403404444433442244444033333434300344023330004300433443044434004444334020002200040202203444434032400020034334003304004200200004030330442044030040023404444333422222220202002220020020222020020022200022202002044034033403303302303000020022433300223344003002433343433333444023322004404434334030302044300034344003043340002402022030200003202020000202020002033430300330033034334444433044420202002002222434334444430342000442400002022230220222022202020200202020200222000000020343434002440400424402222200000000222000022200220000202202000000022020002220234432400304233303320002020022220222000202200200022020000200002002300234333333020034334343203022003200400020200030300404344402333404430040024044430344403022433443323423333334030333433303202004004020200203002202022220222202004030002044340224444030043034422203000200000033322200202034433403434000000404002000004022024442220200020222000202003034333340044443343430400203020430443034044404400200220000200002202000220200220000222243343430432334433340333000400204440000343444240002022222202000002230003443444320020000220200020343340002222002222200240402332000202000023430022200202000034030300333403334403300430023303400000002320220222020000404040222202003434002024302300033000004004003443044424004433300220300220020000002043000442003000000440300000300000000000202200202002243020034044232000000000344030243024020002000023020202022022344334400002040400042300222023020040004344444443004034000444034000000020000220204340002320020222040330002022000333424403343423404444343024422034434343333433322030400334400000002022202202030022320222200044344402222033444443033034004434002020002033300340340303440304322020023022220020000024320020043334220440020033400020234344444340344030003300443420222202004200334424433330000200233304342000344420230020003343300033334333400330400033024343430404240220200034303433004340320220000000003424204202002200202020000022022220000200243040004300000020000002030432020440004040340233333433043303403003044343233040440420230202003430033033404434344343434434002000030300000243300002003343003443344304440440040343440433443433320300434333033344443443440443032202222200444030303023444444322220233434442022202242340244334303434200233222302234000022200220202000024000222002042423040222003044304004040044034330220000222020022000002024003344033202003333033343334422220334304444443343434204220000324300004334404020202220400004042240433330002422000443400302000322003203003303000444000220044204002002222020200332200040002004333403343002000200440003022220000202200202200434234433343033444420002404323320404232000043340003442224232334032444434404434220424244222022024344334033434330330300303302002024340000400002032022343403040304004002442034334404003333304234334334340330300220022430300003022433334333444430003433204200044330300244440022224433433222224343300430434422333300400444043433340422200200433432202200022223440022044303300024020020222002422200000002044003040004343044400303040320202020202022002000222220002220030033433444443042004244003004404433034404304022243404423004000040033330430430344443033300022400000203034022343220330340234020440424320004023000200004000330430430443434330400400440020204004042222000220000002220022020200004040444400400330000020202033300000220200303344022020002020020004442003403000000034343033003340434444434334040000024333043422023043202222204344404443334300003040403030000343434003000003300002200030333202000402220234430040303420030033033330030024044334000444334434404334334344304440003240000023222020433430043400403400404034340000202400002220200202002022002000002000200202222222220000200020000022200200200022200002200202202002000220202200222000243433433333433443434330004000442420040002200020403000002002002022202300003003303343333302020304434030002200304300223334440043043333433324334434343333222202002202200000200002403434333004200020340002220000024000003032033033434030444344304343443434430000334443302000003432233404304430003343000000200202000220200040333422433440043044333003022204020000303020200030430200003040444440402403404040000320433030332444443200404200043432344440340304440334434334240222404300403034000200303342400202200002000000020222003002202043303340223223020240024003304003420000200202020020000220000002000222200022202200022022200000002023022000040040003002022000033434003220000000040220400400020202000020022020204340443200220220022220220022220022030020304044434443430000304240043203034002000220002220202000202020202220202230002043443443404444334440000000440422002004444004434002002200002022000003003002244444204400002022220002023220000003030020022202000003300034043304303034334344002230022030032203333002004020302400240404204404403403343343032022000332330034343230220044004400200320200220044204230300303433324220320400433332022200202022000000002222000022002020344344330444333002002004020022002200202000203323030333444200002000000002002202220003303034232220233344334344003004044000040402220002220433244334322202222000000443434444343333402222000022220000020000020040030002332042003044044403444444430043300240002020040344004030033004003044444334000004040030420004432200040303223330043030330334433033202002034440333000444443342002220002320404444343004304004303222430022300330042020204044204224400000020344022030000434330400003203230024044000200002000233444440000044040004333444400004300003333440000302340030333440444334333434444000200202200202000003044002002433430033002000020220222224044440443340033344444444404030444022200200002000040042200202300030043340043302002000002020002200223443322033442222020222302020023222222022020002343222032342424002333343440040434200340020234232220002000200022220002000022022002002330404044320020434443300000200020000044044434340333204033040044340030303004340002000000034433444340400022040004022044430304022440000304434304344040000440403043440040040234434444020004403344330333444304044343343033404400442444334333000020020240043344422300020204303400444400420243343344000040442040020222440040020000003440003000003343442020002000302222000200220222220000000002444340223340000442020222002303004334330200200200030040304330400000000222002020202200022222034433333444434434334304034044203434340443434024304203300430444002002220002000000402404000003340000403332340443020020000220002202020002043044444334433030344020000000000000200220000202022023043404304444434433430333300300443043403434033444200443444400342000000030043344344000040000030243034344000002200002002000020220030040200420220240044400023000022020002224333020000002422034222000043404022222002000220200040000333444430204004343433203303000430044003330323004404422024044422234044044403020020220040433333403030343330443334344343400433044042243034034334234200002200333044333002022402334402020020004334000002000024332022204022200000000040003330040400234000022003422200344302220224002202222002034443220202200304020000020044344430000000003344034004343434443203020044334434300204040442200003200234430444320000200220200002022202000220200222002200000200002020200024002000030342330322340320200404303024432202204400004400303343444002434334304044030003404334444344444343000400044333330420343044333434002202200222002200200000020200200000000220000200002220203244433343343000200222032200200020020203320220033030000002444433432330232000003004404020000034444440030303333344422342002204003230430434044440000220000404032404443444344300434344433043333420400044044433333344340304002020200002402000220243403403334433333433443430330030032000324000202220400000000020200303443303000403433444343403043223040020004302220444404400200402020430202202000200300024020222022202200433040343340
7168 33223442042333000002002020440344020203424402043420202440042002220200204000244300400222344003443333343403444044300344033333300000230220004343304200023000000043442444024400223033003343443000402000202434444334040004000304033433330004004432042042202404404304233333430000433404244434402040202200200202340444043404000320033003343342044020000033420220040340000020420430233000440243244433000202000022220220222220022204200202222003443034004434200022033340322022020020000002020220000033404444433442200000322233202300200033220004300422002400020440000220003334430343202202000430444434343304334333304034043042403403443322030023303344030000232023222220202002230420024223434020032240033343002400020422002202202303033343300400030004430002004022202042222000024444333303343443040402033400043430032320343002402033000403004434043300202040002344343200334044043443000000022220200020022220020220000020022002222440403433403443222022202034344343303024000222422202020202442220200222200000023443333444000022344334433202000003334300403330403302234023033400040004330200202000000222022202202022202002022222030000220233022022243443434430300230433033402022404000000004432033404420000000222034344443400430220044020303004300240304440434334334043433433334434044443242434040034230400202000000433000234400020403403400022200044043404422020002000000232304030034022024222220000000030333434300033033300000330000044040404303000003334002300034243000433433002233444334342200000202220024300303043344434404444344343334444434323230002342224434300002243304002000220023000243430040434400002444304404022004043333402020203344300200044340224002000004000203002400040204430044344444443334334222024400430003444434344320043222002000022002220330332002300000030022233443433220020000032002330002203004044333430044420304004344040444003430400040003444300243442222433340404340340302300022403203022000002002344443404040344300222020020040004340222220002003000424334000000020000220204340034320020222033443402022000333444432202024303333034342200202204343333433322030040403033400443433333303030344443444430000042234444300224443033034002202334043334333344000200004330403042002030002020020000020000200002220002000020044300343304344444340344032420022220243022204004200002200000243333302244403434300044440430024003340333330004030400303340033022343430404220220200002000200004340320220204302032023200404334400033404304430340420000204220340302003043204234043030432020440004040340233030400023330430343344040304000003343443020232043344044303343033034303340330333300000000200000222020043000443344300000200020020420200240400002222000220000022220220220220002202222200000040434024322202022220200202223433343333034323440404343433240333043300000344200240432003340303444034304042003444334300200303303300343443443030222020022033002020002200022222444000300040034433334302034404443340433433330000032000002004404343404443433304342243433440002022000034303434332333043303443320000000000220004344002002322420200222200404403404333403343002000200444443022334040303204343300434234433303033000020002000222220000222000002304442002220333330433004434404434220020200333033430300220022020220220200202204034020200000000002003300020200000002220220000202002232330320220000330334340040400220022200000000022044443444333040220000343344433444004333220022223344344332222023300400402222000000200244320233303044200320022002020022333330000200044333343344302200000220222203333230000004040003434023300003320000220000022000220222002202220002002002200000002202043334333032234200302200234342202030324330344403300002000202000000000000002200000202020022202220443404443020330323034443043003433004000330433400443434300400400440040404004040000020002000000020022020200000000003300034444443340043400004444440403000022022020004040020002244300403033330002020030000340434444434334020003022000020244340020204222432022202220334300330340403330300343404030303330300002233303003232000402243404203040303223333033333303303344022002033444334434434334334344334423330443300023222020403400040403400403432002020000202400004440230402002022002000002000200202222222220000200020000022200200200022200002200202202002000220202200222000202032022223022002020230040444002020404442200020003444443443442433202300003002203202223202020204020424443200304300223334440003003333433324320020202222223343442243200000200403003024333004200020340002220000024000043433432022020020000200204343002020020404220002202400402023333040344430442203444400200242040334300044333433432004402000222003022204434400202030340030034344443000004440002403400404044234022020223000002344040344002023344400340300000330034320304333000200002030444300202202000202200002000044434323003043203002302204223222020244030443304402030004304302034030000230000443000333344033302200022022200000003432433000000040003003033444033430443334444404404220400400020202000020022020204340443200220220022220220022220022020020200000020002020440304244002243420403044334043334343044343034243234202230002002002003404444334000440440000033002000000440020443003344402022444443442403344400204444043433334443033334004402024420022243444443344434003344243430220200002330033034433342233003444020243044300000344000403443343303433433444333334434343330230044004400200320200220044204230300303433324220320400433323032200303033004444402223000033403434300300320000333443403000020433443344302444303222020222000200402004040002002202220002202020333330332300320300003040044000040402220002220033300334333303322000444443434444343333403333000023334044420004024000020043333002003044000443444444430043344340002430000304000030432000002000004334000004040020030040032200000202333334402020330330033033202002034440333004000002203003320003320000444343004300040202222430022240234003430300440204230000000434200022020440430330000043342230020000000200003044322000000004000004040323000004400304003333000040303344034333404004334333434444404344202300343404402044002002433430033002000020220222224044440443340033344440004000420000033344340002000004402200202200034402200043243443004043434443344333403333432443333434333202020022222222022020002343222022203030402333303000040434200340020234232234403404300022220003004022022003042330440000334434030002240000344020400000400020200333200032400040204420343440304443044004430033440340400032000040433000030340022040040340434304344040000404403042004000000334430000024400043200220222000200000243303022000000002444334333000020020240043344433300020200242000000040434343343344004040442000020222444000434000003400002004002203003430042000303333444340334333334440004442000200222200000442020222002303004334330340344300024400240320004404440222003034343344433323034022322444434434330240430400242020304443430020200203300030444002002220002000440043040444442200000443332340443020030000220002202434443002000000220033030344020000404000444304334000302022023043004304440030433020222200200003003002434033444200443444400342000000030043344344040040440030242020344404043304443443400020220434404300420220240044404433400022420002224333020440043033430333404043404422333443440334344444040333444434340000302023203303000024440443324333440040422024044422234044044403030034320040433333002434303334003334344343000433004002243034034330320200042304222000222402022403330043030020444330044443444024332422204023300000000004002220000004220000022042033344344302224224443343333003434443220202200304020000030444344020000404443300020000202020002202020000220020200200000002200002200220020000234004304234240043433343040220200333443200000300002020240030403444430202334333200330300404303020022343340044444440303343400003034334340440034443040334400200000202000000000222220020202004333434002202200222003300204404034340300444040330000200403320203344033343343440200222033200200020020203320224423430004002000022033334332440442440000424440034440000020342323304422203443340443334030020000000044334444404032400443044344300434300022442222034040044044022222200200340403034344443003404334302042003330022233033443020330030433044320004343330000000000020200242003342404002022000202002002222000430040202220444404400244402020020202202444300340424020333433202204032000302204
7166 22222002002233404402002020000204034342030003043434044000002002223400203000332030200300000220000020202024330400243300322222200000240220000202404433340233333334333223202200220044004202443040043000202434444220400440222020422032304440432022003003343000000300200000200300433404304030034303434403404343343440302044333340222200002200300400002022002002420320323002003034333333400203332004000204300344423443444440024430432034444303043030000020430044040030433432003434334443403033434403434444430444442222000000202000342320330004300433443344434334444334040002200020202430242202002230343304304333304034400433304300000222022000020020202222000222222220202002220020020222020020022200022202002044034033400000004000033343344400003443342330004200020200003222043044304234404002303034344330034044003020020002402022000400000404043000202040334000403300330000002002442200022220204034032224434334444430022003222230304344200220222022202020200202020433444333033343020202002220200222202222200000000222000022200220000202202000000022020002220202202200002200000020002020022220222000202200200022020000200002002000234330033023334334343200044300200400343433303000404042202000202230040044322403022230342430220040220000002000330433303202004004320400433334434044443242202034003304344343444444300040302222200000200000033344430402004400203434000000404002000004022022222220400043222000202003034333043044243343430400203020203440002342232200400440000433334402000420200443333442223340200204034433343303000400402240000020224443332022244434300002203300420224020020000223230343340040002222002242433443434004303434300023400344433434333002000003000200002200030203340033400000002320220222020000404040222202003434002322034030333000002002033443344444034400000243030243340000004343333442300003033440300033330003003033434233432034440343304044204303003330344003220044343004033340020404044344042002433334343430022000222020020020002024222220002004000222002000000020000220202020002020020222040330302022000000444433343423404444043342242034434343333433322000200002200000002022202202000022020222200022044402222033444443033034004434002020002033300340340303440304022020023022220020000024020020043334220440020033400020402022222020022003330033220243444404334433002244400330000200200002024330344443430020003340300033334033430330400033024343200202443443433304030400004020020220330003033424434232004433404343003344344443000200220340302000303340330002030432020440004040340233030400023330400000044040203040440440400434330403300300434234022020202202002000000000000440000002000020000220344304443240040343420200240200020000202003030022220220223220002202222200444030303023422444322220233434442022202242340244334303434200233222302234333042403220202303344303444034344443020222000042034032043044034330220000222020022033034342000024000404333000033320002222220002002222220020202202220000022000002002202020202220200002022220200000002222000220200002000022000200000000000222000220022202002002222020200002200020002002000200020002000200220000022220000202200202200202202200020000222220002202020020202202000020020000222222202002002222202202202220222222222022022022002000202000000000000002002022020000200002002022020200020002002002222002002202000000002202002002020000000220022200000000022200002000222200000200202200022000000222220022222200200222222020000200202222000000200222020200020222200200200202202200022220220022022000000022020020222002222200000002022000020002020022200000020020202020202022002000222220002220000000200222220022002222000002202200002202002022220202220002000020000000200200022220000000022200000200002022020220000020202020220222020002020000200002000000200200220202000200200220020202002022222000220000002220022020200002020222200200000000020202000000000220200000022022020002020020002222000200000000002020000000020202222202002020000022000020222020020202222202022202220002000000020200000000020202000000000000002200000000202000202220202200020000220000000000000000022022002000222002202202002002022002220000220000020222020200200020200200200202002020000202200002220200202002024004000002000200204224444440333400040000344403403430044403334200204404004330440202400444000420200200000200220402000002000222220020002200020200333304332002344404000000033300343333302020302202000002200304300223334440043043333433324334434343333224434002404400030400032230202000002200020020004220003044330003032033033434033444344032020220202200003334443302300330202200434032200333340303333430402000220433340000222200220020022000333024402040030000020200030403200003323442220402433404343033343433030334222240200204200343432344440340034440004402002220222234033433334000433030344233404430002000000020222003002202020000020220223020223044330002000220000200202020020000220000002000222200022232200022022233333332020022333343343330334342000333434003220000000020443433433040202003340022020204340443400440220022220443344440044330020304044434443430000302440020200002002000220002220202000202020202220202200002043443443202222002223003000440442002334224334434334304400034344333333003032222444432233002022220002023220000003030020022202000000033302020002300002002022004400044003304433333002004020334433420202202202200200020020002022000002330034343230240042032200200043233443044404200030033400322243043430433332022200434344000000034444300044004043022022000222000004034334340022004433404300200020000000222200002030000004304434443033333334404440403044034344330304344333340402220002220430244334322434444333333220434444343333402222000022220000020000020040300304032344330022044200244444433343300220002020040044004000300004030322224334330034043030443034432200043333440003320303333334433000202302302220000003444443044334443034020404444343002002304033222203344330303044340404324202222200000020022044033330204030400003203230022022000200002000233444443330344343334030444433334000000000220000002340030333440444334333434444000200202200202000003344334334433200300334300020240444444344243220043000024444442434333444022200200002000020022200202300003343340020334334000002020002200220240044303224444343444034040040444444344040004040444304042222002000020223020204200020020204202220004000200022220004300022022002004333404044043343404443330000400340000044044434040300202000020022040000000002020002000000034433444340400022040004022022200302022220000304434004344040030243430343440340343234434444343334430022000000222002024343343033432200244424034333000023343443343344422300020204333400444430243420020022003020222043020222220040020000000223000033003343224343304000032444333433443444440003333302444340223340033442020222002000002002000430433400030020304033430000000444332020202200344444334400033424404402004304004044203434340443434024304203303400222002002240002003000202202033303340000403332340443023020000223334404343334043044444004400000044043033000300000203443000402044323020402002224404200430333300300443043403434033444200440444403022000000303020022044000343000030420004344000302230002004000020220030040200443443443344430040000022020002222000020000002222002222000043404022222002000220200040000333444430204004343433203303000430044003330323004404422024044422234044044403020020220040433333403030343330443334344343433433344342243034034334234200032403333044300034344204002434040020004334000002000324004042434344403333330043003003340400234333344030222200344302220222004404444004302220220204430004020000020022042203033030000022034004343434443203020044334434300204040442200003200234430444343003403243203334344434033443400444004433333433304343433344304333033342030044343043433434330344404404404400004400303343444004402002034324003300202002244344444343300400022000000420043022000204334434430224304433400000043430400000030220000200002220200242200020020300200222032200433343343430040220000003330334244400202000202000000002434340000002224443303003030042244344002202003230430434344443333443333202304402220244344033202044433323333443430022022200000022020304002020203334202000220220200200002200000200220200303030032000344000202220200000000020200303443303000400430444040200020220020023002002220222202200200202020200202202000200300022023444344434400200320020020
7165 22222003003333000443443034440342034344300043443434044004200440030300234000222020200222022000220000020200223300234400332322200044334334220020022344430444442220222330020030444044002202004030004000202204444002040004000304033433330004032402324342234402202002200000200000200202222202202020202200200202204000043030444403032003302200300403344342004034044004020403040004200422002000000022000202000033334330222243344430400434444304034043330020433302220002002000200204004440400033402400204222200222222222000000202003044040002220022403443044434004444334020002200020343343444234004400020002004033304334040042430430330000202300040023000000202000000304204304440040040444020343344403344404334000020333403303302404004030023033344334432220220022202002222000020000222202343443040402033404402033044420434334034344003034330043034430202000002300340240334000402030044433044443400020022220040240000023344334444003034044200223444344434340444340303344330444444202020402244423433444403330040040004333043300344334400434233333330200002220002202242030400244434220002020022223222000204430430344340333433332004422003000000430002002020020242004200000343433343400000400004444030003343323033020200000400200220022003333330030333433303202004004320200203002202322220444404302003334344340222222033043002244430003400000033344430402032200203434333330202002000002022024442220000000030333402000003000030033330033024040202030303000002302333304240330000344443303404334200220000222224430200202002200020000000200202220000020222220003203330020244443303340002003420020000220200020434430002222002232344334343333402020203344300203344340220403404040040244442000000200022202000020220220220000200022020002000020200220002022002000000002202002004334433333343344444334044420340003042002000220000222004330003300043034003033020222022020000302304044300243442234200043220000203044033340020040400300002002022230203030433400222030420030003020323334003400000233002000000020000220202020002020020222000220202022000000222202202022000000002023344043343434444344442323033240033030334344404434343022220222203333430002222022003304344043030020002020002044433433433402330400442043344044443320000020420043302220220000040344300020443433333430433043334200334343422204000200443340044243333230422230202003433320443343332204200044440222003420003344340404023300403443430043404344330203243443000030302020203202004433404343003344024240033200234003033400000043300004043024340030330003403444444344304404004034033434442000030323443434334340044044003343433434343343003000040444444320044003400024004332200403333303030434330344334044020200043443433344443443220200202002222200000233343430033303422220244343332022202232430233402000202022204444434440000200200200022002200400242302034043003044330204300342302300202002003020333030033400440432440044430404333000000020002200002002002304443303020200002023324303334334434020202220044400402204022330043033440442000302004333003303043343000333303443302202002002000002020000022020002000000040000040303000333330433002034040342430440434400000000000000200220002002200000202002202002222000002222220022002202202202220020200333033430300220022020234334400000002002022020000400002004044020200044344334334044343002242440424230440220220200202022002200202022230022200002000222203330400020022222000000222220022333344344333333434444344342222000000200222020200044033344024022042434433044444000300033444404433443300400330333343333330400444444443020022300002303443402020404344302033442243334443043042344000002302000203004000000022020000200022234300344000000300044443043020433334044400032200000204043044204440330200220340020003440000342000200330000440344304330320200300000000040400003400000030403000400034433434344440400000044004224440030202033304440404003402200444340004343320003304344003030000020202024004200034044430334020002022000020200200020200222022022202220002022000020200000000343404030303334200002233343032242000303302003200040000440000000033303000344022002433000224030030440443433403330004230000020233434403404403040000004044300002444334344404440224040220200440403020442030030000233203033434300000344433433430044433334430203303003420000202300333000343433433333433443034330004000222220023034430043400333304332002344404000000033300343333302020302202000002200304300223330404403043333433324320030202222223343002303340000300042443434330403433430300000443334300443304042044042020022000403042020220202200002220002202400443434400020032200333340333300200232030440200024000200203443343044332000200223343302020204034404340200000030333334343200203020300220044040442000002200000200043434033330400040003003304302220222220022022220000022020200222000020002000000020222002002202043303340223222020244030443304003440003403432040020000240000004300224433044402200022022233242442020022444430030004004044333042020002220000000000220000000020202000020244020230403002004334304200000443344243044340020200000040334343300200400034403420443000330402330430222020242330302202200002002002000242222002330220440443422002440440220040440440022203023000000220032222444433330403433334443423320444043430020022203444443344434403344243430220200002330020220022202230032000303002400243420002220220200020000022022000022443343432220240003033300200443233443000400240430432044440243440300344442022200202042003300004444003044334343000000020000000220200000023042002200202000203323030333444203032320300200200020004042242432444440242400420000330020030000432002240034443344233443422202233444222220043330400000034444333342220022420004024000200200022200220033040200244444433303344320402024040022002000000002000022220220002202420200440034432200043333444440034343300002400000404434434443333240044443342003220400420000222020002004034303222200022330303004340400330243344433333040344333300220300000430004343330044044222023300000233444440440044040004323000000000300404444330000443344303000343442002000202222000200202433402030033344334302433233433443444434304222000000202223304333340040004000424000200032023443004030033342343044440034434434002002444402030403340233420000204443333434333434343344444444344040004043444344242424002333340222020223204020430203302303240243044033234404003022022004033444330000034434303032240000300203030000000020300233200033022220202220020220002220022002200044330430300003000030344044400434022420020020020200200000004430204034334030030220020000340000030022000444333402022020020000202200244044020222333343343002202200022200020200232000000020243434434433443434333440020222220040434044442033444033403303420202200000042000222040443444443330000004422040220003340040302044334030332002003443344330023340200022020000000000222020202200200000220022222000020020222000020000000200200220200200020000020022000202002220002020002002202000002200000002222200443430024000334442343434443443444444334433034304443033040300222002002000002000222020202022222200200022220000300443043403434033444200440444403022000000303020022044040343000030430000200040202220002004004434334030040200043402002200030033000022420002222000020220020000204444303430340004444002003442022322020000222002020330404044434434000020000334423042000003000333033333340000024043024430334404032223403030343330443230344203400433044042243030034000020200022002222400222402022334004434023343333440300034000320440043020300043233330002002440000002220000022022000022022002224222443343333303434443443404200002020300000422042320000404443300040003402020002204020033443340430403003004203334433420043030402334334434240043433343040220200000220200000000002020240033433444430434002000430030300434333020022343340044444440303043400333002004040220002220040004433400000202000000033444440020402002000204034434430222003300202202034340330444040330330403400020200322300020020220200224300430433343343430043444440403334332000022000002002243442443330224440334440003343042040002222433443343440304300343033330044334444204002400220024344300434333022442242034343344344344444433403340400004342220003404334334344300003344400300220340300030433044340002020003000000300340203242000022234002022000404002002222003430320234443444434433422404343043434434224033043424020333433234404304330034404
7163 22222004004400404234334443330432043433440434334343032003304334444044342000222020200222022000220000020200220040203300042422200033403443330434033022200233333334333440434400223022002202002000402000202202222443430003000403044344440003042302423432243303343003200000204044300243222203202030202200204343343444020404333340442400043300000200032022002002023003020340030003200333003400000022000202000044443440222220022200204343333403443020000020200042324443042044340343002220200000202200202233340332233222000000202000432420443330433200220022202002222002020002200020434430222202002200020002002000002002430433304300000000202000020020000000202000000002343042334034430333020434433304433303443000020444304404402303003040024044433443342220220022202002222000024444333303020220020202000203343400032320343002042022000003000020002200202000443040020234002400302004422200422220204034032224434334444430022002332000002022240220222022202024322020000022000222322202020202332220200222200000020420003444020000433443344202300004440200002220003302232040300233343224003430022220222000202200200022020000200002002233440440044344443443434430322003200004434344030300000304002333404400020030000020200004300200220022000000000040444304400202003003020200200002202022220222202003040003033430222223444034002233340004300000400022200202042200204343444404202042400402033433333334044404040400343440040444004000404404023030202040404000002402444402220000000433334404303043200230000232223340240203043344430444000300203330004434333330004344444420222220000020003040334020000220200020202200002222002202432003024444302020244433400344433434330340343430430233332000004204433203000020330330320444344433430003444434304320002022043044000003302002003443344444034432222002023320030000032002000220000222003440004400030003440044020222022020440043002022404330333303344030220044340032000020020434344044042002433304340400344300222044324000444024424443444304000340443000000020000220203430042020030333444334303433444000333303302032000000002030022020020202222033333020000334400004002022202202030433320223304444344402222033444403433034040020002430002022200300200343004340222020022022220020000020220430403330220004434023000020234344000200300024043344443420322202004200334424433330000200233304343440200034320020002303300033330323000234400033024343430000200220200020202022000200220220404004003430204202003344303434004433023220000204202000000200000020000003420022020404400000204333323033043303403002000203233040440420230202003430033033004434344343434434004000020233333434433004304432002002200200000000000202000022002022020200020220200022220220220200202002222200000200020200000400333334333034443433203203300204303000202022202222202220444304304240432403340300222002003034000022000202004032043044202002004020000000044300334342330022300303444000004434443344443443403003334400020344443030022000003443303020242334433304342243433000034444330332000402003444004404034434000000000220002202002002044443430444432020002000000430040434000400444440344003003434433204230343300000000000440200224402442204040303443303043333400002223320022003343342343330030300000400204404330433434303003344440043402023434000300002403022434304033032003002422020443333330333304234320224340303022002200343033304433304443444333340004300430433333444444333334433000022022000000202222023033322444400340333034344433444433433022032343344422223000400000222202200220000200000000020000000200222222220030422400003040330203030302023443444332234443334034032433444043003400200442040000433434440200023302040422000040004433334034020344443033300042200444342030433343224440340220024034000224400022000200000000220023043004020240000000000020200000304444000240000304443344343433330300000033003223330040202044403330243400202200322020002020020000002032004000000020202022002200043033340443030003023444034344344034204222433433303334443433004030304040000434303040404443200002200030003232000404443440340030404220040044000000000022022002300444332404404334334344304440003240000020244343200203340430400403432004043333402433302220233434334340330034003003403400220400400333404003333022200400203320002220004000000222043003434433224000240400400300433443434330004000442420040002200020200000002002002022434030000030000020000002020302202003334200302000220002240020040000400022034303434444440020400003344434034304043202000403200430034444220003040330003433032422030433044344033434334343340043334443343344330302244034032200322200242222024003400334033344000233200220020022000222020404434400202030340030034344440030004443034400230004044234300404403440400344040344040232022220020002220002202002220222202000200002000200303202000203343304333000043424002002202034004434220333030233444334443043003330403434303340000200000330433223344033343344432433233333222020022222202202223003033000002024330002223343303234344000434302004430344020230403002000440220022423440032234033003320200300000334340444003320020200334334300443034443020222020202220204202200004002002003444444334000220243404044334004224334434334004433302022333330333002222222204400304344443334320420333030300020022204333330033302040032330304334344004430022030032200000304334020334433443434434402230230020040304344333004003302023230240003030000200220222034433343300040004344330334334040344440200022043403200000020000000022000202000000020000000220200003020022003344300233403020000000222200002040000003403320002022244443303330304033043433440403433444430302220002220040400443444040033444222220343333434444304444000024443033320003023030400430044433440022000200200000022202200220002020000000000000200000020222220220220020002020002020022200002222000002220202222220022000202202202220000002000002000220002020020000000202002002200022222202200202202200002020000202222200000020200022000002020222002220020002023333222022200000224000003330300003030424000000003403003333440000334433404000434332002000202222303433434022034343342433443443300340344334333343403333000000202234402000430030003000222000200022023043443404433300202300000020040020002002004043434443344333403333432443333434333202020022222222022020002020222022200000202000000000343204433320020234232234403404300022220003004022022003042000243033034434303334440000344020400033433343430000203004430022030044040443034443444440002200240200000030434400022000022030444000424030020020200202202200303003003000404220020000020000040022003000422002022020020033432230433040320222000020020220020022233344434344303000444434343434434433443030332003020222220404020300000222000322002204004340032000432444333200220222220000000002333430224403300004343444334434333443443403200230023300230420003303330222004043434430022222002200000333343343442003043033300203430220203433043343300430422002002240004000003043343400000020040330402430330300023440443334404343334002000000220022223003330400434040222002002000002000222020303433333340344020222200200004034304343044333200303000004342000000434043344300303404000320020000200030302430002004004434330030004333034334334433303300333344043434444330434404443022030333000300434004444002003443400023030000222400202004002000020020030020000440044332000002333422023233343330344040044403002204002220230000023330443230344203433433344342220002002004404403032403330022000034344240000020000020023003000043000424334024430044430300003000332443300004220333344024333344300343440444000003333343434443420242203433343033320033200342200303330022004002040404420430343344002204000404320442400004433420020030402004334404420020200034430220242404000344440043200202023344344333023343034000343043433020220340044404400003334442020020233002402004304024300004343003333033333434000000022000000320034300222020443040023440200022000030002020000020220222000200200020200232300020020334344330200020022202203430003420033004220220233000202330404030333323300244444434440003340044040433224433443340443334003202022220044334442203304003220200200344434300022242242030400040403022222200244430304043433334404303443002032000400022244044334020440040300022024000202202000000200200202202000022220002022000000002002222002020220220002000002200200002020200202202000200200020020222022220000200220020000
7162 23223444044000040320220002224023043433400030320243033003200330000000202000222030344333033440330040434340220000202200043023244423003003330020032433340333333334333000434040333022002202002000402000202202222443430003000403044344440003042303033433343343303043344444340004300243222203202030202200200202203000034000333240042000002200400304433432003043033003020304030003200322002040444433040303404000002000223320023204200202222003443034004434340003330043042044340343002220200000203344303333344332233333444444202400433024443330433200220022202002222002020002200020020020222202002204020002002000002002020022200200400044303040434424000000202040444443202002230420024223434020032240033303443000420000240440043343042404430000032003342220220022202002222000420000333243030334030302044303343000032320343002003433400003000034402340202000002400430230443000302004032244033320204034032224434334444430022003333004043033304334222022202420233434040023000222322202020202222230300323304400020434442000434044433443300343244444440200002220002243333040304222202220002020022220333444342200204022430004300002002233440440044340003002030430233003200400020200034344040300002322000000020020000020200004340200220022040000004000440304444202003003420200344443343033334232343002000002022020222223400034043333340044340044400022200202042200204343444440303002004002433423332220000000040444302000004000040044440040433430203040400440002042400002220000400433334400242002344230000232223344300303043344434404444344343334444434323230004344444434333334440034002000220020000220200020202200002222002202022002020000202020200022000200022020224304303034030233332400040204433342044424220334334444344433430003444434304320043422043044004003243403442002200000020022222002022224434440032043000334040333403444004400034003440000030333033430440002002033400220223303344430220044340032000024034434344000003443033304304004200300223000220000000430030002000340000200002000000030040330343434443034434333444334343433444000333303302023404444043024433034434343333433323020044230044000002022242202020022220222200000200002333423000443033434000020002030443422300340340303440304333430433032320020000030334430403330220004434433400020334344444340340024043344443434222202004200334430033234000304233304343400300030320020003303244422220222000220000022020202020000200220200034303433000200220220400404042020340242003344303434004433023230044200243400404300404420000403034023430040440004340222222022002202002002000202223404440420230202003430433033404434344343434434000004030333332020033444340032002002200200444440040343440433443433020300434320300022220220220200202002222200000300020340444404322220233434442022202202200200243404343433242222202220000344200240432003340300232402042420400422004303400033403044302003440030444040044300330343334433304242000000400020002200002002002402220000020200002020022000002002202020242334023300302203033000034040334323404043442000040000420020000000000220002302043443000003030004433030043040444034404034000400000004204002403434432200234202204000040000444240334402043340404202003343403332004443222220022003303303303330030300440400204044334022020243443200404402043433030440244002043033030344432022002002022020443333330333304234320224340302022002200202022304022344443444333340004340020022222000000222220022000022022000000202222022022333444040200233420244433444433433433433303300033333000400044333303344320040244040444430000004340333323330430433040442404334302434303432002444232230003334034032433000002402040304003004440433034400204022202000022000044400033334030434300402422244402300000203434022202220004300334020420444320004023000304000000224033443004020244440044404020300040200400404300444240002200202022220204000022043333334404302000043330303400242200322024442434434440002033400444440034343023003200402422204002020003023444034344340030340333022022202220002033000020200000000020202000000003300002200020442232000404402004200030000330000000044404000433022443300444333040000220220200240044443304444430344343344343300030040043032004043333402033303330223030220204004003034003430434444222243033430340000344433433430044433334430202202002030440202200222000202022022222022002020220000000332320033034430043004333304332002344434430004032202202222202023430020040002433034300222440003300000444044022020000434444444430002202020000230344400434204000200040400000443330340003300403004444303400333033002020220202344000443334402000040202200343042200444430404444340302000220200000222022200220020022002000200232000030404434304434043200003323403324043033440303033243400303304320200033430433402024433303403340443003340243334333303400302040333042040203444434400044000000000440330320030440020430220333030233000220002002002220002034302300000200000220033333300423202200022433222222222020022222243302220440404000442023004443330030040302022044303402002204033420200403002400220220022220220042243044040020200000040002020333400400034200220220200000202220034333434343234243202200002002002000222222002000220220330333002330330220020220330022202022222220222244422300022233002022220002320420332023030020022202000000000002020002003032002022004400344003304433300004332020334433440404432400304334434404344344333444043303420400240022002200200020200220022202200000000200022220043433430333032200303033004444434440303033443434344200220000444330043443430432002200330222030430403444300432022320300200200020002022222202202223222200220200000000024000434034402200034433300220333034404322222334020000203222043333444433334400030400430440300340033344330022000200200000022202200220002020000000000000200000030222220220330434443430002020022200002222000003334343333334433400202202202220000443044443044330443430420000444343002003340432222202200203202200003030000243333300000030200033000443030333403334020003022022444340033033200444443330344343334000222200002022002222000222000020000000020200220222020000000200202300302000003300334334022244344220200020200000000300202334400000020044442303440333433344340402000030032300202000040034430034434304003034343334433444304444303220000202000202020022222222022020002303333433303000202000303000404400433324434300203334400404300344220000020200200330344333404344434002000002230000033020300044344434344000340002200033400023434334043334033000020032000200000024030040433000033030000004030403202002022020030243430343440340343234434444343334430022004000322022202020040330404444003333043444444404434004404433344433343433444300333343404043343344003434333443020222220040434044444300444003433300003430042440044000222022002000003334444444433404330043300000302000220030222002002002300202200002002000200002002000220200000044022440220022222000020020222000020000000200200334300340430203304030444020200002000004000434434300000020020000202430330030040440443334404343334002000000440044040400002000202022200220000202020230030020000200000030433030223200200003030304202000224203220244403044000000000023344344040343443022220303433040404040034330033343440040003400002034302200003300333344043402222000203243320033404444040004203422333443444323433032434000222403434004343433243343040020000003330422004400000000440444434044022400023340443340433333002434303330002230344343033022300203330403043440040200032403222300222302022443002303024020040330000043000324004042430340200000000034004000424240234004033043422200200202220230003303333003434443420202203033303033320022300343344000004433003444303030043340434423443304033433034333244440340202200424043003403200203334344434033440200303440433333033304343423300304333020202220222430420200303404020022202200000002233030434300442302000000220002220000220000200000202444300033444220443030200222020204030403444304433000030002030004440040400440340340020240303044434434443433444304430433343343430043440000003330332444432004443002000000004040223330034440000020342322200022204334430334443040343033333333442222203304043330344344000434044433323333443430022344200000022034400200043432220004000220000402000304433333433443430230040344033430002020004000000400020200333440033303403433000343443442222000200020234443444434433422404343043434202444300303030333000300030004304330434434
7159 20330333433400040043443034224343434344333343420234202220022002220200202000222020200222022000220000020200223033404430022424233333403443330020032200023333333334333000432040333022002202334030434000202202222220200220222020222002002220202402324342234404434004200000203033403404244420020202043304000202202000202000000200042030034433003030004022004002020000030020440040244444300204404430000202400403032002000002200020033020044344334420000434340033033320022022020020003330300040202300303300024002200333044444343044303330220004300344334033343003333443034443340020202204333243003204020002004033304334040003430000000044342000040040404444303444444220202002220020020222020020022200022202002000020022004404404404033343344044403443342220440344434304442333043000244234404002303034344330034044403034430443043433004040440004043004343404334040043240334000402003042200023334340420433330020220000020022002222230304300240220222022202020200202020022000222022202020202222220200222204444430030003444030044433443300202204000000344043334443202232444344333303330443030033330333444203340340433430444344403443333440440044344443443434430322003200400020200030300404344402333404400020024044430344400344342002222020000002002220002222202000000220200200002202002220202002000202220022020222222022000202200020042040044200033200202032200203434333330404002003002344320002220200020222000202330034333340044220000400400203020430443034044404400400443300200002232000220200443333442220043424022334033300333000000204440033343444440004324444434303334440004320223034434444334344434030034003333403332204330342442004343422200200022200203440034030300322002223004400340024404300000002220220222020000004440222202403434403422020020200223334304333443344444434433333402020202220000000202222002200002022000204433330003443033030333033434404343340004300243442224200043234040343004033344034400044300003443033332030300033044333430430434003020323334003043444030320000000000020000340204434334434333423003002022030444040000043440434222023200022034434343300200002030433240033034334344404434303433320223303333430002333423003220000302000023334020043422300200200202000240222020022022220020000020420043302220220000040024000020243433000433400342320022220202222202002200002200000303044443344403432000344443030020003343344420200420400303042200344343030444304334344430343033000200234220440040402020200202002200203020004433023220000204243004040200004430440002020023034343240000243400020000020040340402400300200030330320240343440304400400302202023020202200220222200000000204400332034402004002200200000300030434030344304044443233040224044433334334330332024402222200000340434344000300444443444043334344204204400203440404202023244222402243000344430443402303340303404434344443403444334303400004040044020220220000333034433000002022330022000000222333044432220022220220230000002204023433220400033343334334434020234443400004044420200000002422000220200302000322003203002243000333303443303202002002000003020000033434043040444004404004343444000002202002340303204203240434234433303033440404440043442234040303400004430004332223242443042333003003303333033330223433434342002044343440440433234434343430303440444002044344000022202022002002022020002222220222200220220240403434344334433434042220022200002000222200000200202244442000000222220022444433433444444343333200202222000000200222020200030322200340042004040042333330330403344333303344034403300220444432222220300333333334020022400002404334302020303200402022004404443302002002200000002404000202003030000344343330200024443430233000030403300002002020022220000000022200333433004300430333220430220433043004333330434330200440333000200230443420233203033300300000032000300343004303330043344343433330303000033030440003343402044430000000304332200033433333202243334403400304323030020204040000200043033340443020003433440430200200030204222433433303334443433440430304440400434303040404443200002244434004444333033334330430343333440000300033303303344022002033444334434434334320204200000002203333340433434433430044030004002030300003333434000002223433000303400440403434002020020000222202022020200000200022022020000023334424342343442034004343344333004343433433333433443034334000000302020302320040034000444443000223244002200000000000020000034043434434004443433434300223004440003000000000030334030202222220020403303024404304032334202000022022202000000220002030440304042022022020024000200342020443434430302220002202200240202200020022200222200202222020002000220433340000222200220020222000000022202202200404000043303034344440030304443034400200404044202044343443333304344340344302022433300430403330443340443233444000200002320000200404432300434400304333444402020000020200002034404330333434344430440002004334440002034302300000240000334033222200022242200022022224444444020022222234402220220202000222020002220000000020002022022000202002200022020200403002003003230400000003304404400300434344300000002020224043300032220220220000000302220434333434343234243202200002002002002404444334444304000330332002440440440020443443344403023000003443002300000204444043433334443023220000002024034433303444403344434403344243430220200000000000002200022203403440020332000403030200003304002202204344344333444043303420403443344304403433020433440344434400300300433044443043433430333032200303033034444402223030300443434044000423000000220403002020022002200230222034430403444300432023334344200200020003032202024333330232300320300443400400444404002234003223300333443033302333444444440302223030000303324333344440022220002022000430034422042003442444443444442433343344343034340303403330043022000002000002002000002000000000223303344434444330034434343033330033000243343343334444200033004204000004023343000000202034330002002000020324220202000200000223404400022222000200222400220200000040420023300033033000200022422200000002220200202220424000033330400040004334000443022003000343403003000343333303033434033043434402044334302433233033443444434304222000033234334430000023322222303440333033344340002000030033322024033320002203302402002333302040304430244334444300443333434333434343344444444344040004003000200003030402000000000202200200023343400203330400000200200420000020200200440430222000000020020202320000000200434040040000020300233300444024422030033000004040220322330002200230200000040343300022000022040333000323040020020200202203300302002003000000220020000340000030033040000322044404320000423000000000000320222444434434334434400042200020200202000000343220202202203443434333443020222220034343000000230000000444430332020002044003333444344334333334004444402000200222200024004343444334030332002003043344330023340230024043302334333440403030033022224320022222000034434332004034024400204043220204024304202200020044020220002220200200020020200000034434230003304304344433004443334404202220002000000220022422004443033040300444004334030302030424320402042224400200020222200200220220220202222000022220202022000222202000020200000202220000000202020020000200000000000022202000000000200220202002200000000000022020202222000202202220000202222000000200200000002002002000022220000222202020202020000020020200200020220022000220000000200020200020000022020022200002200002220220000020000220002022020000200022022000002002002202200000020000022000002022220000020022202000220000002000020220020020000020200002000222002200000220222200020222200200202220222002202000020202220220202200002020000020022002200000000000022002002000000020020202200002200000000220002000200022020020000220000200200200002022202000220200000220200000000002020220000002000022202000022020020200000200022200002202200222200000020200000002002020220002200202002200200000202222022200000222002002000000200000020000222000020220000202002002220022200220002020022220002000020020000200222022200200020020200020222220200002002000022000002002220222220000220000002222220000000000200022200222200002220000220200000000220000020022020002000200022202000022222222002020022022022222200200200200020200002202000220000202000002200000200002020220020022000200220202220202022002000000222000022202002022000202020220220020020000202220222202200222222020200202202000200000000000000000000002000220020020
7158 22222002002222000002002020000204020203430003020220302330032002224344343440333434344300000220000320202024000044303344033333300033403443334020033022200222222220222440434000224044334404440343020000202202222220200220222020222002002220202202024342234400000000200000230000304303403000002004343334333434434333434303000434044043002200000200002022002002320030020043000003400000200400044430404342440000002040224443344430433434022022002420000020433042030030433432003030330003003022030003030000024332233333044403434000402220004440300022002300034334444334030002204440202202000430022000020020220003344440340304440020220000202200000022000000202044444220202002240320023224343020042230044404334333043044000234434030333343344400024034432220330433343403333444334444444234404002004043433440030400002020020002404344340400000003343043434303002030430202002344043443333300324443430320344440040440330340022002442440403433230220222022202023433434040022044333033343434343442220200322244444430330000222030000200220000020222444440430004443304343342030400244434440002034422224222000433343343433200444044442003322004000444340043443434434344334433033043433040400000400032422000020000000333030344403044020220000420000002000220002204402000000020244344443343032220232302030402220000202000333022000234400023044340044433344433434342200204343444404202042400402033430003334044404020233020240023422304000234404040000404343404003334402244434243000433433002233444334342200000202220024333033043344434404444044343334444434323230002022222202000002220002034330443343333443433340434400334444334404022004043303432343400433433200042030420034030000000200002000000200022202000020220220220000200022020003444434304320002022043040400442243443444334433333343344444334044424404400444343333002340003433444304433334043003033040204004320000302300444333404000000033300440340200202200022430230344000042002433304343433200044333433433400444024424443440430000222002222222202234444430203302043343222040330002022000444020002202022000000202020022020020202222022222030430304400000002022202202000024020222200044022202222044333334044043004434443302200000000203433002330403422020024022220020000023420020034443220334434044344434203433333430033000004433334320422202002200002233300000000200244403434330200043430030002303300030002000200000430033022343430404220220200002000200002020020220404302032020430232004433000202002200430304023240234304342044302234400340003434340020230003204333323033043303403002400203233040440434334343442034433033404434344343434434000004030333004043300442043304334034200034442204323020423200240000040300402002023344443440440442020020000022000000020200000200000002000002220200200300004342000330404344233444034403000200430403044034430434333043400002004033420203430432402400202002004020444040044344334343334433344242000000400030043344443402040000002430342342220000022000002003303434303004044430404402022033334024330020204043444333420040443320000444444334442203034302300003034000433030004303444340000400202032000002202002200020022200202202202000040300424243334434323340404202003343043333444442232334032444404404404440444440224304343433443033030330330200202302034344044330333002033033040433303032443443032020002242440424230440440420200234344334433434344443022433334333444434443033340344444330300244440022330022022000000202222344342033220434344340334342200022200020344304040044003333003433323444430022002200000220222200000002044003020000203430004404434004330000022303002000222220002220020022023444043003003204033003330344043300203022243434220334300003344443043043400302322233342000444344303433343224443040443024334333430443020440403000444000200240334343400200344230030303003033233404330444443334433434344443434333344340000004434302000043300303400444433022024442202202220002000230423033320202324334200434444434334020003022033043422023020202222204344432220420200220200002220200202000020202220200002222202002222000004402000204030404224444044000040040023022002400333443343303443443433403330004230000024222020304300030200200200202002020000202340402220244343443430440403434002020020000222202022020200000200022022020000023334424342343442034004343344333004343433433333433443034334000000302020302320040034000444443000223244002200000000000020000034043434434004443433434300223004440003000000000030334030202222220020403303024404304032334202000022022202000000220002030440304042022022020024000200342020443434430302220002202200240202200020022200222200202222020002000220433340000222200220020222000000022202202200404000043303034344440030304443034400200404044202044343443333304344340344302022433300430403330443340443233444000200002320000200404432300434400304333444402020000020200002034404330333434344430440002004334440002034302300000240000334033222200022242200022022224444444020022222234402220220202000222020002220000000020002022022000202002200022020200403002003003230400000003304404400300434344300000002020224043300032220220220000000302220434333434343234243202200002002002002404444334444304000330332002440440440020443443344403023000003443002300000204444043433334443023220000002024034433303444403344434403344243430220200000000000002200022203403440020332000403030200003304002202204344344333444043303420403443344304403433020433440344434400300300433044443043433430333032200303033034444402223030300443434044000423000000220403002020022002200230222034430403444300432023334344200200020003032202024333330232300320300443400400444404002234003223300333443033302333444444440302223030000303324333344440022220002022000430034422042003442444443444442433343344343034340303403330043022000002000002002000002000000000223303344434444330034434343033330033000243343343334444200033004204000004023343000000202034330002002000020324220202000200000223404400022222000200222400220200000040420023300033033000200022422200000002220200202220424000033330400040004334000443022003000343403003000343333303033434033043434402044334302433233033443444434304222000033234334430000023322222303440333033344340002000030033322024033320002203302402002333302040304430244334444300443333434333434343344444444344040004003000200003030402000000000202200200023343400203330400000200200420000020200200440430222000000020020202320000000200434040040000020300233300444024422030033000004040220322330002200230200000040343300022000022040333000323040020020200202203300302002003000000220020000340000030033040000322044404320000423000000000000320222444434434334434400042200020200202000000343220202202203443434333443020222220034343000000230000000444430332020002044003333444344334333334004444402000200222200024004343444334030332002003043344330023340230024043302334333440403030033022224320022222000034434332004034024400204043220204024304202200020044020220002220200200020020200000034434230003304304344433004443334404202220002000000220022422004443033040300444004334030302030424320402042224400200020222200200220220220202222000022220202022000222202000020200000202220000000202020020000200000000000022202000000000200220202002200000000000022020202222000202202220000202222000000200200000002002002000022220000222202020202020000020020200200020220022000220000000200020200020000022020022200002200002220220000020000220002022020000200022022000002002002202200000020000022000002022220000020022202000220000002000020220020020000020200002000222002200000220222200020222200200202220222002202000020202220220202200002020000020022002200000000000022002002000000020020202200002200000000220002000200022020020000220000200200200002022202000220200000220200000000002020220000002000022202000022020020200000200022200002202200222200000020200000002002020220002200202002200200000202222022200000222002002000000200000020000222000020220000202002002220022200220002020022220002000020020000200222022200200020020200020222220200002002000022000002002220222220000220000002222220000000000200022200222200002220000220200000000220000020022020002000200022202000022222222002020022022022222200200200200020200002202000220000202000002200000200002020220020022000200220202220202022002000000222000022202002022000202020220220020020000202220222202200222222020200202202000200000000000000000000002000220020020
7156 40330333200433040043443334444343434344000020220202432443344334440400202003222040200222022000220000020200223033404433044444400000200220003020002200020000000034333333432340330044004434334000202003202202222220203440444040422002004420202202022022202202202002200000200000200202222240343434343304300202204000402030000403022000004400000300032022002002023003030340420043244222000204232200030404203400002004330034430343300343322044334420000434340033033340344342040343000003030320404033000000022002200000322222343344300000220002000344302300020330000220004443340020202202000240333404020034334003332004340000200030330044342300040023404444303444444420202002220020020222020020022200022202004000320322002202202404033343344044403443342220440022204304442000020000222202202002000002022000002022200002200443043433034340443302020004343434002040340420002033434330044433040034343443403333343443333340022004444403034000443443222022202320200202040022000222322202020202222220200222204444430030003444030044433443300202404000003044340004240402202424044300030330443030033330000242433340343433400444022233440000240220022022220220202200022000200200020200000000202022202000202200020022022200022200022022002222020000002002220002222202000000420200200002202332220404004303402220344340222222022003402200020042040044200033200202032200203434333330404002003002344320002220200020222000202000002000020022220030200200200020200220002022202200200220000200002202000220200220000222220020244342002300030000000300202220000020222220002022222202000334440004320223034434444334344434030034003333403334204300042222002020222200200344403430420004003030024332220004403343344404300000002220220222020000004440222202403434200444020020200223334004003443044422202200000234040202220000000202222002200002022000204433330003443033030333033434404343340004300243442224200043234040343004033344034400044300003443033334303030033044333430430434003020323334003040444333043000000030040330343434402034434333420000002022000444323300020220202222020433322002202020000200032000200443300004002022202202000433020223300033433302333420000443033034330020002020043422000200200434003423444340344344443343333340443343302220220000020022033343243433000433400344043344443434222204004200002200000303322220022230202003022220003343333340344440400223403030042200344040033244002002024403040300330203202443440020202020203202004433400343002200020240033204220304343400034203243034040343032043220003443233020000023320020202200300200030330320240343440304400400002202023020202203443444400000000234400002004434004334200200000300030434330344334344420200040224044433334334330334042202222200333040402344000300444443422020002042234404400233443404404340224444434440000344403220202300020000404402022220430222004003400032043044020220220000333034433000002024003344000000244000044434443344443443403300002202020203220400033040002004404343404443433304342243433000002422000420203034333044330430334420000000000220000204002002333030340333300404043040222034404034040444000004204002043030432200220204234400000300440434443343444434040333403302403332004443444440342300030033300330030300440200202022002044343420443200404202020430303440444002344022303042404344002002022020002222220222200220220220200202024334433434344443022433334333444430003433204244444333333444443344444433433444444343333400432444330300400444043433300022200340044304040044000000000200022000030022002200000220222204444443033000333334020022400002404334302020303433402044332234443334034032433000002402000204003000000022020000200022243400433000000400033334034343044443333333344430333430002000200000443400420430040034003330434000200220033000200200443420233200033300330300004303300020002000000020022020400003030333300303223330040202022200000330304302200333430000404420002200200002023330043434020000200020000020220020003433440430200200030204222433433303334220200220200002220200202000020202220200002222202002222000003302000203040303223333033333303303344022002033444334434434334320204230033334403300023233434403400044000034034003003030000202000032220200303003430220200020222000300330400400333404000000344403403200024403334403403000333443003434033330000020200200000200220302003304000442420043034430043400333334004334322402300003002203202223202020202320222334433032003444440003300020000200022020020202222222202022220200000200200000342000003433343400003334440433440034344342022020020000200003434334343022000220002202000002024444030433344002202033333430402000220022200000222203440020322003444020303040030202343403343020200000020204423034400230040400220344040442424200400200344302023344404304430334004430334443444434033433334000200404432000202200002000222202020000020200002002202000000202022244330002404330004320202043043333443333004000333300423204433342200442242222020022222243302220220202000222020002220000000020334044044030202004434000202000000000004004330433030000002234433000404042000000002020222040000002220220240003000302220434333434302220203202200002002002004303333443000220204000000002000330220030333003344402022000000440042222333342223034344443334044443003302023320022234333334433343004432220200220200003000000002200022204004333020443344334343344003403443343300433433000032042202020004302202022220200002200020022202200000003433440243440000200003400044303033000000043333000033003434300000023000000220203440430433443344303444302200200222000202024043033200200020004042242432404440203400424004330304344333340402220002220022200220222020003422222443020000303332034444333344443333023030020033403430044433440322222220222222200020022020002430000002000000303004003044440220300003030043002020022200002222000004402020000002200200303043043334440300000003302004220300320030222020002000020202222340423220202000403000444330000022233000304000000000302000240040340304022422000200042444200333330004033020002000222200004344434442003000220340434333404000334333434444434344343044002044432344334334400030433443400020200000000200404443200440020000004400420000200022022002000004444433434433330043303343002002333302040304430222002222044334444343444202020022222222022023334404222042432333434333202000000000022240020230232220000000200200220000340430200440433444300400320034030002223330344020200033433343433033200002400044300024343440304443044000020042000203003040340000024000044040033003040020020343430434234203434004004004303330020000024443343344330333444002022020020400202222000000420222333202203403343200042200020200202044000434220243343303003020333043434333334404020433333444333444304434334343304300432444333430220222220000000002333434330044430030402033443343444334334304400243344403443020034432440222000034340022344420420344444333343320444330340040303430340443434344034404430023044302002230003030002002202000003340000443332340443430024000334443030202223302033333003300044033034044000400000300220020202040040430404304444404200400220344000334034304343344333344443402300432000000030343344344303040440330424343022404043304443443403343443404434300220243443344404400400022420302222000340220020000203333434043204322444334322034344442340330222000203443030200200000333433324330033444330030000433023233343000022000200002002240403320220000020000220002022020300200044344440304334304204433300034444433444402022334004434023343333440300034000320440043343033340400404030044000024240303404033044322200433402220223003343333303020002002000340002434000020022403204400404440033043003404004420430343344002200044040320002000300022020430444320000200240200002022202000220200444334200000400002020200020002000020202220222020020200202000020022202200000002222020020200002202002002022000004343003333033333434000300022000000320034033444343002303344333403344300040034340300040440224000200403320203244433343343440200223430340344434434340034320022030440443222303432220303040444442203430000043330004430033033344423342002200002220034434044440000223332204403034440433433400343433344434404320300033032344444433403340200034342220003404334004342000003344400300220340000000403044023000202234303333400200404404330044440304344000030334334224034020440243334000004400200002020400202202000200200020020222022243300433440343300
7155 00220222022000030034334043333434343430222202043443202240044002223433234330444340000344400334004224202034030033400400042222200000240220000234433200022000000002000000202400223033443303330434020000202202222220200440444340422032334440404402043404420003040000200000234044300243442400402040234403400202202000343000444200032000002200000400042022002002024004040430320034233222004300003344000202300044420220223320023204200202222003002020000434344432423304304303400202004443430330404432040000023002200444333333202300204440220003400200243344434334444334040002200020202203444204332400020034334003332004200400340043443333434433303344030000232033333320202002220020023224343020042230044434003333443444304404202000044434433300034002204220330022203403332000020000222202202002000002022000002044403034430002002022020200004202020000202040002300203340334044043443003344022224300020433330020220000024433443332300002022220220222022202020200202020200222000000020202020002000000024442222200000000222000022200220044202000004443400304440304402240022022000000000220203232333333222022202202022202002022222020000220224044344402002020020200440044042302022000000030000022044303340030000222043433002030020220000020202000200230433300320220220034344344443343333334404040303043220300204333333044030440033023400200000300022200202022244343034333330404042403402200220002220200020222000202330430333200400330000044040404303000003334002300034243000433433002204333443433304444304443302020022234022200303330000030003334434320403332433333343400002320002043440220432044302340404400000002222002202202003030000343202022022000200022020222002000002000200002200020202200022022222220002002222022200200000222202002020004322043040400444243403000320044000004433300220300223020000042043000002340003433444304400034040000000303300303402202020030444332000000000022200330033430043340022040420200000002002033300202044200000220000220000003200000304330340000230034000000020000330203430043420020222022002003433444000000040043440434222020322200002202020000200034020200002200004002022202202000433034333340022022202222024000002033034334434002434400300000404344004330403042043340044443343330040003234002220002002202200200020002022222020022022000000234320333300443344443340004220000403233304343220203334040020332400433324240322020420003344340040033244002002024043404344330203243443000030303430303202004433404343003344024240033200220340302000343234404340003434340420334043020233333433043303403043044343334303003340440343443034433433004434340040404430440444403003333030000002000020000220200340004400444343044433443030020000202002024430334002440403434034444433020033300340444240000043433034443403304200000222003440000200222000020002000200020002000020020020222002000002000022030202034032043044202002004020000030022000002022000022000202004444044434443322220443403330002202020200220000220200000220000020202220000000002200022220043033440043404342000222043303003302000000000220003203434334322420200333200000043040222034404002020222000002202002340000202430440434404444404044000300224402442204040303443303040000322222202002002222202202202220222224222022024342004300202000000033330002002024340003200334004344020200040002002002422034334404000000002202034323430002023443344343433334022344443444333343334044430433333444442000002233000044044000000202222022022000220202022024043433344033344024022042434433322224000344044333303344343340444334222203333330400444444440343024000004030040234040432342002000222220002220030033433444443042002244033002220200402200243432202000022000033300044443040343400004044444402300000203434022202220334303330020440424003334020000200002444000200240334343444204344230430303043430400434003444440034433434344440404000044043333334434034300043333330200444433022024442434434443332000200440000002020000000020302322203002424440023000020233420030203323203433303334443044000020200000000020202000000000000002200000000202000202220243340030404220040400000040040022022002400333443343303443443433443330004230000020222020304300034300304300303043430000202300043234244343443430220200020222000000000000200000203044444022200300204423000442244344040444304004343344333004202042022224022002040444000223002020404443300030000444443443442422020040003042202202222202024343343000002344043400222330004400030000200022020020202222222202022220200000200200000432000004344020200000002220200330043432033022434030444304044343443434433004220002202400443432233040344433442203404444340303000334033340000233200330030032000322020000020000202020200020020200000030202220002200203434344230400404443000002200000200004342022220040004240334404002240222443044042420000344040203444303343304333000043424002002202020000020220222034322444334443040220000200202020040000240000334000444400324402200022022333333333020022222243302223443434003442023004443330030000302022030404343402200023430200200003040000220022420004403404300440040400300000443434230400200203200334334300443434443434033434043404440404440002002002004303333443330330300000044334443220220020220220022230340333333443003444000202222020200002220000003003302023320022234333334433343004433234340220200002440044043344433333200220020220022034343342303200304434430403433444003004402020200230004044400200334200320004204202000002022330234330000433332033300330300004444420000203000320200000000440000000220200002020022002200200222002200200222000202023034044344344434443433332202222224222200220200003030020000343043303403320033300220330002204422222220002224340000404444330044443333023030020033040002222002002000000002033030023304433430302023000430000334030334300042440220300202230300330443303344430404333330002020000002200444444020034443333300422440342002220002202200000203034334004303002020240303243304340400322000000033333040344333044220200000000020022200022022000344433033240000002220200202220020000022220000000000220000002200303000243444334333434444000200202200202000003300332002022244344334300020230333330000404443200422200044444000420000200022023420220202200040202000020002200002202002000002020002200222002222000243333434333402020024222222022020334000333403033333402000000000202200200344434330333334403404300033220003400022022002002440303033420024303334444444300020404433033343430400202000020022030000000002020002000000043304300434344433000000022433340040033000020000020004344040030200404004004000303220020000430003343344330333444300000420000324303333002222002003003343340240020344422300020204303400444430243443343344000020244320343444440040020000000240000000333340442020002422000000222023002000334443332242000200224200000444343444334030332002000340042300000020043040304404440222003034340022344424443022422333343343444330340300333434043220300020200200034033444302002230002034330434434322232200000334442430334024040000442220000202220002000000000300000000002022000200000230440000402024024034343403333343344000330430044330340002343044300433334333300432000000020302200200202000000240043030200043434003334334304434334303040200443402002200030000000022020402222000430440020000202222020002430444000443442043400032230440222300202004043400430030030430044000000323004403000000220222202423433300030030334020200040443303024440220002022024340344000304440300334300340433344034444433444402022302334420333343332000300420222022004442402023300000000334004440333300440330022443422300300343330333000000000040202220220232204322343433322422032200000040000000020000202020002204020000220020200200003004233230024343304323034440200200203330200020022003400244004433330430334343400023002000020204443442200440400000404023342434430033333333030020233000002004304044030002024004400433332020000000000222220220000200222020202000022000200022000000002020000020220220000200000020200200022202202000200222000200200020020202220220022020000002000022022220222000002000000020000002222220000000000002200200002202002220020020200000000220000020022020002000200200020200022222222002020022022022222200202200200002022220000020220002022022220022222022000022220020022000200220202220222222022002220000220000000200200000020200020000200200020220002000020022022000202002020020220022200020020222022202200022000202200
7154 00220222022000030034334043333434343430222202043443202240044002223433234330444340000344400334004224202034030033400400042222200000240220000234433200022000000002000000202400223033443303330434020000202202222220200440444340422032334440404402043404420003040000200000234044300243442400402040234403400202202000343000444200032000002200000400042022002002024004040430320034233222004300003344000202300044420220223320023204200202222003002020000434344432423304304303400202004443430330404432040000023002200444333333202300204440220003400200243344434334444334040002200020202203444204332400020034334003332004200400340043443333434433303344030000232033333320202002220020023224343020042230044434003333443444304404202000044434433300034002204220330022203403332000020000222202202002000002022000002044403034430002002022020200004202020000202040002300203340334044043443003344022224300020433330020220000024433443332300002022220220222022202020200202020200222000000020202020002000000024442222200000000222000022200220044202000004443400304440304402240022022000000000220203232333333222022202202022202002022222020000220224044344402002020020200440044042302022000000030000022044303340030000222043433002030020220000020202000200230433300320220220034344344443343333334404040303043220300204333333044030440033023400200000300022200202022244343034333330404042403402200220002220200020222000202330430333200400330000044040404303000003334002300034243000433433002204333443433304444304443302020022234022200303330000030003334434320403332433333343400002320002043440220432044302340404400000002222002202202003030000343202022022000200022020222002000002000200002200020202200022022222220002002222022200200000222202002020004322043040400444243403000320044000004433300220300223020000042043000002340003433444304400034040000000303300303402202020030444332000000000022200330033430043340022040420200000002002033300202044200000220000220000003200000304330340000230034000000020000330203430043420020222022002003433444000000040043440434222020322200002202020000200034020200002200004002022202202000433034333340022022202222024000002033034334434002434400300000404344004330403042043340044443343330040003234002220002002202200200020002022222020022022000000234320333300443344443340004220000403233304343220203334040020332400433324240322020420003344340040033244002002024043404344330203243443000030303430303202004433404343003344024240033200220340302000343234404340003434340420334043020233333433043303403043044343334303003340440343443034433433004434340040404430440444403003333030000002000020000220200340004400444343044433443030020000202002024430334002440403434034444433020033300340444240000043433034443403304200000222003440000200222000020002000200020002000020020020222002000002000022030202034032043044202002004020000030022000002022000022000202004444044434443322220443403330002202020200220000220200000220000020202220000000002200022220043033440043404342000222043303003302000000000220003203434334322420200333200000043040222034404002020222000002202002340000202430440434404444404044000300224402442204040303443303040000322222202002002222202202202220222224222022024342004300202000000033330002002024340003200334004344020200040002002002422034334404000000002202034323430002023443344343433334022344443444333343334044430433333444442000002233000044044000000202222022022000220202022024043433344033344024022042434433322224000344044333303344343340444334222203333330400444444440343024000004030040234040432342002000222220002220030033433444443042002244033002220200402200243432202000022000033300044443040343400004044444402300000203434022202220334303330020440424003334020000200002444000200240334343444204344230430303043430400434003444440034433434344440404000044043333334434034300043333330200444433022024442434434443332000200440000002020000000020302322203002424440023000020233420030203323203433303334443044000020200000000020202000000000000002200000000202000202220243340030404220040400000040040022022002400333443343303443443433443330004230000020222020304300034300304300303043430000202300043234244343443430220200020222000000000000200000203044444022200300204423000442244344040444304004343344333004202042022224022002040444000223002020404443300030000444443443442422020040003042202202222202024343343000002344043400222330004400030000200022020020202222222202022220200000200200000432000004344020200000002220200330043432033022434030444304044343443434433004220002202400443432233040344433442203404444340303000334033340000233200330030032000322020000020000202020200020020200000030202220002200203434344230400404443000002200000200004342022220040004240334404002240222443044042420000344040203444303343304333000043424002002202020000020220222034322444334443040220000200202020040000240000334000444400324402200022022333333333020022222243302223443434003442023004443330030000302022030404343402200023430200200003040000220022420004403404300440040400300000443434230400200203200334334300443434443434033434043404440404440002002002004303333443330330300000044334443220220020220220022230340333333443003444000202222020200002220000003003302023320022234333334433343004433234340220200002440044043344433333200220020220022034343342303200304434430403433444003004402020200230004044400200334200320004204202000002022330234330000433332033300330300004444420000203000320200000000440000000220200002020022002200200222002200200222000202023034044344344434443433332202222224222200220200003030020000343043303403320033300220330002204422222220002224340000404444330044443333023030020033040002222002002000000002033030023304433430302023000430000334030334300042440220300202230300330443303344430404333330002020000002200444444020034443333300422440342002220002202200000203034334004303002020240303243304340400322000000033333040344333044220200000000020022200022022000344433033240000002220200202220020000022220000000000220000002200303000243444334333434444000200202200202000003300332002022244344334300020230333330000404443200422200044444000420000200022023420220202200040202000020002200002202002000002020002200222002222000243333434333402020024222222022020334000333403033333402000000000202200200344434330333334403404300033220003400022022002002440303033420024303334444444300020404433033343430400202000020022030000000002020002000000043304300434344433000000022433340040033000020000020004344040030200404004004000303220020000430003343344330333444300000420000324303333002222002003003343340240020344422300020204303400444430243443343344000020244320343444440040020000000240000000333340442020002422000000222023002000334443332242000200224200000444343444334030332002000340042300000020043040304404440222003034340022344424443022422333343343444330340300333434043220300020200200034033444302002230002034330434434322232200000334442430334024040000442220000202220002000000000300000000002022000200000230440000402024024034343403333343344000330430044330340002343044300433334333300432000000020302200200202000000240043030200043434003334334304434334303040200443402002200030000000022020402222000430440020000202222020002430444000443442043400032230440222300202004043400430030030430044000000323004403000000220222202423433300030030334020200040443303024440220002022024340344000304440300334300340433344034444433444402022302334420333343332000300420222022004442402023300000000334004440333300440330022443422300300343330333000000000040202220220232204322343433322422032200000040000000020000202020002204020000220020200200003004233230024343304323034440200200203330200020022003400244004433330430334343400023002000020204443442200440400000404023342434430033333333030020233000002004304044030002024004400433332020000000000222220220000200222020202000022000200022000000002020000020220220000200000020200200022202202000200222000200200020020202220220022020000002000022022220222000002000000020000002222220000000000002200200002202002220020020200000000220000020022020002000200200020200022222222002020022022022222200202200200002022220000020220002022022220022222022000022220020022000200220202220222222022002220000220000000200200000020200020000200200020220002000020022022000202002020020220022200020020222022202200022000202200
7153 22222002002222000002034043333434343430200000020220002000002002224044343440333434344333033440330040434344330044303344033030333333403443304020003344430444444420242440202300224044004434440040043000202202222220203440444040422002004420202202022022202203303003200000200000304303233300302034343304300202204000402030000402022020002203000430004022034334040300040020030030233000400203344433404044240300032043444443344430433434044344032420000020200042030000403432003030300000000022000003030000024004400000022233434300204423334440300022002000002002222002000002234420434434333203042300020043443000042443020032240340440000202400030024000000202044444443434032443043340424020343344403344404334000320044330234434000000020022200024004432220330433343403333442002222222202202002002020200220003433304320020002402022020200000000020020202000002000200202002022020220000000022220200020022220020220000020022002222220200200200220222022202020200202020022022000000020202020222220200022222222200000000222000000200220000020222222220200002220002020022000200222202220002002222222222000200020020200200222022222000022002000222020020220202202022002200000020200020200000200002222000020000000000000022200022020220000220000002000220002202202000000020222022220020002220202002000202220000202000000022000202200020022020022200022200202022200202020222202202022200202000200000002022202020200020220020222002000202202020000202020202000002202222202220000200200002200222002022200000202220022000000020022202202222022020002222202020200002022222202000002220002002000220020000220200020202200002222002202022002020000202020200200200200022000220002000000000200002000000200022202000020220220220000200022020000222202002020002022020020200222220220222002200000020022222002022222202200222020000002020000200222002200002020000000020202002020000002000222000202000000000000220020200202200022200200022000022002200002020200200022000200200200222022222220220200000222002222222202202222200200002020020222020000002022000222020002202022000000202020022020020202222022222000200002200000002022202202000022020222200022022202222022000002022020002202220002200000000200200002000200222020022022220020000020220020002220220002202022022202200200000200000000002200002020222202002200002200000000000200222200202000200020200000002000000000002000200000200000022020200202220220200002000200002020020220202002002020200202002200000202002200200002020220202002022022002202200020000202020020200000202000020000020000200002200200200020220202002020222002200000202202022020202202000002000000002020000222020002002002200304222234020020220200220300020000202034040022220220220244343043333344000000020430333203033334300302223433200000002022000000202022200222002200000200200200022002200202000020200002002000220200200202202200202002002020222020022022002020002200022222000000200000020022220202020000002200022022220000022000002000000202000002022200202202022000002022000020202020222000220020220020000222222002244433002002033330304333200303304303444340030400404304000002432334400343344203202202202000020000222220002202020020204202000020020000222222202002002222202202202220222223222032020203440300303000000433234034302024344000000002000000040403030032443443032020002222220224230440420223430202024334433434344443022433334333444434443033340344442000000222220022000022022000000202444022022000220204044040002022200022200340044304040044000000000200023444430022002200000220222433333334044000040003430433304404434004330000022303002000222220002220020022023444043003003204033003330344043300203022243404423004033300044443040343400302322233342000444344303433343224443040443024334333430443043443433000444330433440034320200200044400000000003000400434003444440034433434344440404000044040330004434302033340000000403442200044344444202234443304300403420000020202024004200434444434334020003022000020244340020204222432022202220443433440430304440400202000020202220200002222202032242000302202003204000404444444044033343040340022002433000220020030440443433403330004230000024222020002000003400403400404034340000234340404440222020220200220430343442030030000333203033434300000344433433430044030002200200000000203003434430222000202032022220344334003003000224002020303334400040000333334334332322020030004032202202222202023434434000002433302033444440003300340000400044020343434444444202022220200000430433330342000003433020200000334443430220004344322022020020000400003434002020024000443334434033004042244030433344002202000003430402000220022200000222200220020322000444023303343300404040400020020200000040404443002200204343433243033030334000002433030433003434022240030000230440033002200222004300002020000200303202000202202433444000004320304034434043303340220224020222000220002003443330403402040030000200000220030330000223302200344344442242442020022222234402224334343004332022000002220020030234344040000434334403024343400400004003003440344040000002303200000303033433303334320223033233402230220240433002020002020022020002330303303300002002002000202222002223443400003033443004440440020440443344220200222222004002333000432222040200002220000002002234044420022243444440022202000022220200220200002300030002200022222403440020220022020202204402200200020040032022000032030004323230240300300003433443200220003200204030002022440443443030022224344433420200000000020000202000220200000000330000000220200002020022002200203444304400200222000202024043033433403343334042242202242223222200220200004040340333204002234002220022200220223034400322222220034440200000003333440033334424024040020044300304422304334033000304344040022203344320402024000040000440340440430332330220230434443430443034432200043333444443334343333334433000303343343334444403044003404334443034434400000202043443300432332343200202202200403030444303333344444030200422000443430333003320024403024044333433344044233000004440400404440323000044440300000000220000002200202000202003443444343333000200202433402030032200224334044430433443400020240444440000303302203044200000000000323000200022024020220202200000202000040034430034402002003034343334433444304444303234444343444302020023222222022020443030222032322222002000030333434200200430020240242240334330433044243334330344344334304333404344020043404443330000200020000022022202020000202000020022020000000002020002000000002200233020200022030003022022200003022330040003343003433030040200300033003000404443340000023304402200240444033433303020030440204444004444334332004202200200020200022200020200202033000343234334434400000020400220434333330000020000000230000000444430332020002044003333444344334333220004444402333430220430000333434333443040442002000200304200000020034030403303330222004043430022433323334022322444434434333440430400444343034220400020200200043044333402002240002043440343343422242200000443332340443023030000332220000202220002000000000400000000002022000200000240330000302023023043434304444434433000440340033440430304434033230342243444400342000000020402200200404303003433334040200034343034443440400020220434000200002002002200040000000022020302222000340330020000202222020002340333000334332034300042243000222200202003034300320020020020000000000222003304000000220222202022022200020020220020200000002202040000443304022020400203000203003400443400430344433340330022000002022234443040422434424000400020222022003332302022200000000420000000424200330440044032022200200202220224003303333003434443443444430442202044424022344203300300003300043003434343334200020033443340433430034003444440023434200222020000200230204443433343044334300233003344440340443434300024002000020203334332200330300000300022204043340044224444040343444300002000400330043334040330000344444343333033300444223443003400444340404030044333400024330000002020000020220223000200300020200233344434434330200224300430433343343434443420022040330334333044342220444030332333300323330034444440030303333304433200334434304443040343403030000220003343042340334000200433343433344424444334340022022022222200204430200002022220003040220334344344443344444344330344240020022000200443434443444444344304243303440033330403433000040403043333403430320220002000020022022000202002020043220024400023020222022202203042000202203
7151 33223444344000040320220002224023434344000020220202022002200220000000202002222000200222022000220000020200323022000033004040444444304334443434403200020000400034333333432200240300220000000202020333434434444443433440444040422002004440404404040204420003040000200000234044300243442400402040202230233432234003020000222200002000002203033430044044334334024034040430320304200444334330333344030404303044443440220020020202200202222000334043003202024404440003442044340343003334340440303342030000024002200000422222434433400044220003400344334033343003333443034443340402434434300320000040434200220444403040304004304002002222020022202200020000333033333330303403330020030332020020022200022202002444034044330223040040222202200000040003343004003022204004444333043333222204040443343434300234402000022220434002034342030304003343034400202030002033020240002033434330042230240002040420433330000000000430342004333000003033002002033400340404344343030024000222022202020202232240400422200000023402233444420000200220000343242444440433034443334243303322022000004440334040044440000222344434434344204332022222040033443440044024443443434200033400200300434344402022020000043033040040000000322400024403022433440022043333334030223433303202004004320200433334434000002202030402000002044340222224333030404433340044340344433344430402022200202020222234202042400402033430003334044404020233020240023422200400330000044044044343400443334042204430230440300200002204333443433240000203334433400404034433343303323033020002223343420304443433333343444440000004320223034434444334344430020030443333443333344330302402044202033344344433304343040430434340323442220043304434433303400000002220220222020000040004332202042020344344343344033000443403444334433333343344444302044224434433402002000330000222002044004400034043003003040204004320000302304000232440444444200020202020340302300022400203022033342002433304343400344000222023023040332022222320224030000222002222222202234444430203302043343222040330002022000000230043343423404444002044433002202020000200002020433304433004002022232202030020020222400000022243332033444443033034002202332402230333033432022002000200022030040200002202222200002202202220220000020023200020002022222020022000004400334320333332002200002244400303322220022220202000022220000220002200233330000444304040004400433030044200002004340002000200440204234334300343432020234232000022044030240022030304433300330300302000202230440304043020304020234440324200000200430030430303322020002303003340440020234043344044030320400404040020000003043444444343344003403344330034200430003300333434000042304044020400043420400022220220440400434034444433000400040430333233033334300002220200430400300204300330404344204222402240444304002220202204430404333043400002030322040432043042043044302003400204222430022000003022004022000000222000042202220022220220200003334404020200440000003040002003303434333002300003033320200004443333440220204042000422040300000004000333000220033203402002322420200003200030043043444304434002040244333334432002020000204203240434234200000000220204223343222202020000220000020000233334440040344003043042202223444444224344343432003433434330330344243343434340400220222002024044000022202022002002022020334444440444403243420223430002023443344343433002022022220222000020002024430433333444444333334433000022022000000202223433432444330303433424043433340422200430430204404400022220220022044333303344020043244334444433333334344333323334020022400003040330243030342304002022004404042203003003200444443044004243442024440200202230240434402020223440430002200002002034033234444444432300333433404344434223330434220023003040334443020000403004000333400230443434333230433243020404004040000043004303300043344343433330300000033034444443340043400002224302000303344322020003030020004403433440444440034343023003200402422204002020003023444034344340030340333022022202220002022440434340004044434303400440003200002200020442404333034443440343000202000000033033330030022044334400333444030000243443433403330004230000020233434200204430340300304342003034444302340043234244343443430220430343442030030000233203033434000000344403400200022200002200200000000220000202000000000020200200000200220002000002000222220020002200020200000002002002022202000000000000020000002020002202000002200002000220000202200020000200022020000202222220020002000020000000022220202000200200200000000220002000220002022022022020022000200022020220202200002220002202200220202200020002200000020000000200202000220200022000200200220020022004000433243343304343404034404043433330000003334043200200343033243022020224000002433030433043434033303403340003003304302220222243044342440333042040203444303340002000333343424004034204043003343440444343422333440002303440003430202020020000220000004000444400324434433342024400444444343344444400030004004044000042020334440300030000443033030040202000020444343400400004004004334433030440042440344040040400300040002020330400203004403420240030003434003430222020242330302202200004334334330242222002330440440220222002443220440020440443344230340333333440002222444433333400200002220440043442320400020022203444440022202400022220200220200002300020443322434430032000030332400443420304443240403343300344344333044443343434443443300300003433420430420033203240400404344220223443030344424042200202022030000002222030344002020000000023000000220403003020022002200234333430020003000244433032320300200200020002022222202242223222200220300003040000000404002220002220022200220222404400422222220043030200030034422030044443042420004024030400403042433440333323230222222200030022020402022040024004330030334300042440220004402440400440332202200020000224440034040000002200000202402402220000240044443342003220400420030444020302004034303222200024330303004320200033440044400000020344033030240303000200004340300022022444340003000200222220440022020002040333300003033204444000030440022003000340444002003434444030200202400402000033344334334400430433443444434304444000300404443304000020040004000424000200032023443004000033344343044440034434434002002442434303230023400240000202220000202000202020022222222022020002020222022244444302000040444020243204020430203302303240243044033234434330344344334300222000300034402000002220000300430000033033343033400430000044423404420020220004443044004430022000200000033000000022022200202022220040340020400200000034203404302002003000220343333020000000344300444033432342020020000202233444044020222333343343002202200042200020200202000000020220202202200220202333443020222220043434044444333444033403300440204433000044000222020443444443330000002244343440030040020002022002000002002000240042300040020200022020033000033442020204400433330443344444333343343444330340300333430200420203433043303340024033434334443334340304034434300004403303304444403443433344003334442343202220443444444334433332002220000020000222002002000002000222020202022222200203024223300300443043403434033444200440444403022000000303020022044040343000030430000200040402240002002002202004000043400043402002200000000000022420302222000343243320033404444000400343002222002000224344024040000222304343003402044434434000020000334423042000003000333030300020000022020022200002202002220200000020000220200022200200200022022220003002003343200042304444433444402022334004434040020030440000034000323443023340033340400000004002220000002220000022022000022044034224222440040000030202220220232200304020000030444344023300404440033043003434343334204020033443343400203030332200002200220020000202002002202220020200043340220233303440433330030304343420033433444430434002000430030300434330023344043343344222223000020233003002004340420304440343002200200000202333033300444223043402032000204034434430222003033404434002020000424320333003430400040403344033343343440200222003200200020020200020244420403334334333342003334002440444443030222220034440000020342323304422200220020220002000343033333322002222202304403220344344033202000022222222002020022022344444433430040230304022220330434334002022033330022233033440023330030433044340334343330333300300340203242000022234002022000404002002222003430320234443444434433422404343043434434224033043424320333433202204032000302202
7150 22222004304400404234334443330432020200440434334343032003304334440400202002222000200222022000220000020200323022000033004040444444304334443434403200024000000034333333432300244344334404440343020333434434444443433440000000022002000000000004004300020002000000200000220000200202002000002000243334333432234003434000333200042000002203033030004044334334020030000020220340244444330230332200030404203000042000220034430343304202222044334443003343430044000043042044304343443334304044342303030000020442244444033333434033404440334443000344334033343003333443030002200043434434300230444000020304330044403440340000200003003333434033302200020000222022222220202002224030020223020434433304433303443000420444334232404000333343344044400443342440443022204004444333043333222204040443343434300234402000022220434002034342030304003343034400202030002033020240002033434330042230344443400020022220040440000020342004222000002022403443422044204040244343030024000222422202020202222240400422200000023043332000020000344334400202203000000433034443334202242333433444404440334040044440444333204430430344340333433332004422003000000430002002020340422004200300020200043433030400002422000000040040333040430003433433440022003333330030333433303202004004320200433334434044443242434002000002044344333330233030404422200000200200022200020002033300202020333330303002004002433420002220400040424333434300433033200400330000044044044343040002320003300030330404200200002204333443433300000242220023444044034033303303333033030003332202020200002022222202000004440004334333420020000220200034030034003333403333340220202002000202033344344433304343040020020300333403334003300430022202000040443220220333430044040004333343403420304344302300033004402002000220022222202200000243000320030033003402444334400332042000400044420002002042040244044320000202200000233404004440200034243030204303344433040303033433303443033300202000200044333433433404333023323334330020000222002222222202234444430203302043343222000220002022000000224402202033040444043044433002202020000200043020022200022000002022222202030020020222400000022243332033444443033034002202332402230333033432022002000200022020040344443343333340043343302220334000020023344434402022333024033404440404220220322222002200002200000202333334433334343400033330040320002200222220000040300404400000022020400200443440200002000200004340320220300202022020320222000022000434304433430304433300330300302000303330440304043020300020334040330244000200430020020202222020002202002200000020220002200000034234000000000020000003043444444343344003403344334034344034442204323020440403240000020400003420000022220220440440020020000022000044404020322223033334344043330200034400300244300220000200304222402240444304002230342300024000222002000002030322000023403002043044343443440300333030033400443432440022400404333000003343334433334334300003334404020200440000003040002003303434333002300003033320200000002322000220240003440422040300004440000333000220022302043443333030340003344020002002000200020002000200222220022002020000204343300434234200000000220200222202222202020000220000020000222220000000200002002002202222040400230304343432002033434334334200202303020340400330333002034400040433303032443443033434334444440444403243420222020003022002200343033002433032220222000020002024430433332000000222220022000022022000000202222023023044224203022030443432200022200020430200000000032224334022444333343344034403300220444433333334300332323330434023000003040330243030342300443422004404042203003003200444443044004243442024440200202230240434402020322000030003344443043020433220000000023340333433004300430323330430220023043000220003024004043000044333400230402020222230433243020404004040000043004303300043344343433330300000033034444443340043400002224302000303344322020003030020004403433004044044420202423443204002022200002424443023000020200240030200323433433343334443433004030304040000434343004000002200002200020442404333020002000202000202444444022422220020022444334044333440020040303002022403330004230000020233434200204430340300304342003034000243200003330240303443430220020202002020020000233203422030004444344403000204423300403300304400004320000203000000004034344344444344334043440003000332320030002200020200000002002002022243044440440040020000043434043343440002200402000220004243300030000300033034000202222220020403000024404004032334202000344344204000000334443000220003433422022020023000300032020220202200003334443343344330302244034002200004430404444344303400334300022000200200220020022000444023302303340303040430040002433334444002220002344300202022202022020220044443433434433043434022303003300443003304302220222302000302040333002000203444202200042000333303420000020300443043303000000202022222004443343440003430202020020000220000000400440044330020022203034000000000343344444404434440000000000002024330004240020000402022030404302004430044343400004004004004220033030004403000300400040400300000443434230400203404403420240434003434443020222020202220202202200004334334330242222002330440440220222002443220440020440443344230340333333440002333400022222004344443334440043442324040020022202000000022202040032230200220344443304430002233024420022000434332000402020304443240403343300344344333044443343434443443300300003433420430420033203240400404344220223442020200020002200303033030000043333030300003034044044033444000330043443430432002200330223430030403444300432023334344344344434443433332202242223222200220200002000040000044002230043334433244334322404444033333330002020200020020033424400002403030400430424400002442032000322333334333332200020022434002023000030000320030330340442440220440043004040004323342200034404224440034040440443344044202002043330444300000002202002220004420030000434303400030202222340024230243004320200033400440000000020200022020300343440300004204240023033000200002000244333330000033030003444333300003433304444000030440022003000340440003003020000030300303000043400032200220220044430433443444434304444000300440402200000024444444404030444344433433002000000032300202000000020020020002002003034303230023400200000202220000202000202020022222222022020002020222022200000202000000000434203200020020203203302200202000033220030230344344334304223000300420042000002224444300020404433033343433400434000040022000030030334040002000000020032000204044433000000022433340343033330000340020404344040030203400343443043000234203222020004400200240444033433303420030044303333004444034333333343343443343344403300020200242000000020234343343344334343222003020222224003434000000233004032002200000200022000000000222020002000002220004442300203444430000424043422002000002002000340042300044430240023034432440422003034340044022220443344444333343343444330340304233434340420202022002343304030422034334403334304340020020244444403303304444403002022340003224443303202234002400000220022323003330400434044233443003404043400333020342032223300203030223200300003003002434033400344440444403022000000343434433400404303000430030000200040402200002002003343440040003400002002002200004400444433034343333440343303334022040444000000202042222002044334344424440000222300202002043400430030444024440220022003440043444322024244434044022430033304443343403324304040020040334240433204300344033032234043043003343200042304444033444043433234400020044434424000044420444322002422204022200000404004002330400003220444033023444433400434224222040040000030202220220232200304020400030044304432344040000022043003434343334204020033443343400203020332300443340234434040302002443303230034344402300220233303440433330030304343420033032000020434443444430420200030234023344402203300332233000434333442002000300420304440303443300200000202333033300444223002002032000204034434430222002433400030043430400030330223003430004440402200022202202000200222042200200020020204420244420403334334333342003334002440444443030223330034444440030303333200022200224430334443000243033332222002222202200002220240200022202044433323333443430022022344444433430040230304022220234030220443433433334433333433440433234434433444344330202220232244300300202202000022220002022000000002002222002020220220002000020022023004343003034434230033003024320223433343300433440343343
7149 22223442042333040043443034224023434344333343420234342334433443330300202004222000400422344003443333343403040044300300022222200000220220000202200433340300400043444224024433440300000020220000202002020020000002020002000002033433303330342342032032202300000400200000200400042000200040043402020002000202202000202000444203422430002200400300002022002002023443424304034340200000220220222200020000202000002000220020020202200202222000220002002202020000000020022022034020443334304044340032000000022042204440333333202300344020002220022344334033302002222002030002204420434434333203042300020043443004403003430433300340440000202400030024000000202000000443202002230420024223434020032240033303443444034033003243343343444434433033340320022220220022202002222000320044004234404043040402033440034040403030020002040200200000000002202002020202002020020243002300402003322200324443434320344440040440330340022002442000002022230220222022202023433434040433440333033202020302403324344332244444430303344333334400200220000020333222220200002220002323324033433444404440334002222222222000200020020200430444344442003344334330333024420220202203022002300000020200030300040300042322004404030033022030344400000300220033043333220020223022203202000000320200203002202022220222202000030004044343222224333020000022344000200300022200020002033300202020333330000002003003344324442220000000020222002000002000020022220020200200200020200220002022200002220000200200002200222002022200000202220022000000020022202202222022020002222202020200002022222202000002220002002000220020000220200020202200002222002202022002020000202020200033400200022020222002000002040244443340034202200033433333334443443222023300340004332202042020042022020024300330002002000220022222302204444303030302203333432002330003303444004322034400034340000300043204302043303004034000232440444444203340234023020002000022403203022000044334400304340400042300222020340343332022222320224300000222002222222204202222200200002020020222023003002022000333400340020220202222034022200002202020000200034020433304433004002022232202030020020222400000022243332033444443033034334434002434430333033432022002000200042003340400002202224400002234402220443003343340200020002022222020022003334433334343033304004200002244400303322220022220202003022220003243332200200000000222002020002200200000022203002002023304030400440204202334330040402020202202000022022000220022000002200000000000002000404430440004340020004043232220024233333433403303403003044343332000003340440020234043344044030320400404040020000000020222222020022000200022003002433403333303030434330344334044020200043443433344443443220200202002222200030400040430333230000034300002220200403200000232000330404344204222402243444304034443404434430434333043400002030322040432040042020022034330230404444403344000003022002322000000444000044434443322220443403303334404020200002022220202220234434020232443400004044440033322220030334043404343222000420040220034433224444334442433002002033030304003204020003402000200030003404344333334432002430040342430404202202300040000224240332202323343434404330040020000244442234030433004034032434444040404444344343202000200303000004433330020202020303444400443000000034300000002220220000202002202000020220000000002022020200220022020200003022433334333444430003433204200044333333444443344442344342000000202222024044422333300430444043433344333344022022022202200022222000000000222202200420003200330000023333330430400020000200200020333343003402203004203002322303300004402003003200444443342034443400002203344043303403022202000022000000030044443040343400302322233203044000304343022203330443400443020320323030043020000403000000223040320043434333330032203430000020200200202000222220002200202022220202000022020000002202002000020000000200222200022022222202202220002000200223030034340000000020302022203002424440340330340233420000434444433433303320004322243404043034044202030403404443433334442434032242000303334330430343333440000300033303303344022002433000224030030220220203403330004230000020233434403404403040003002022000002222002022202220222020220200220200034332030430000222202022020200000200022022020000022220034303303442034004343344223440343433433333022002030330004000332320432020020002004333304332002344404400004032200202223202020202343444443433434344333000002200400000000000043404343333330434342220433303403403003202000032022343400000334443400330043433432022020023000200032020334343340402220002202200230202200020042200444430404444340302000220344433000244200220020022003444340330020003434343403343020200000040404443034200200020400420344040442222230200203200434343022220000000240303343443334333303400304043000344040433224204434042000000030223403042202043303340223222020233040334403004003334000202020020000220000002000222200033332200022022222222222020022222202202224334342000400203440330400040030334344040000434334403022020203020330034004334433033000022220022043320200300043334020000202000020200034334000440302444204222020332000000020022222002002000232222002444334330334322002334224334434332334433302344333333000302444444204444043433334443033334004442034034433303444443344434403300303430220344440004400002200022243042000434333044002020344003200443343300200200222000002202020003403204344043433034033000200430404300302022220220220000022222022200202022000000043333404022002020433033000333000443403002020022002200203400200424040444333204042040000403403343334044444402242220244433443433004043023000434302234002220344233443423302233044444220302323430040343322040033334004020004024030400403022403440022000200233333344434433420002020000003000000203000043400002002000020004020002020022200002222000002243434444443344300202202202220000304033004300440004023343000000202034334403042444434230234202400304040330202244200000020433044000004020224002220020004044444000200023333200004000442000004440323000044440303300000220000002200343444030330440444020000000400404400434300002300334334022340344334333343443222440000330302200044433333333303040333433344344002004030022200202400030020030020002002000002020002200222034444344002222020222434343344444444344404444402000200042424043444404000303300344023343404204402200202000022220000034344344000022000243033343043404042200000044034040023033343033400030442344440204420343443034443044004430042000200000033000030344044400404044443040304202002022020004230204034334034030303343333020003340022003000422032343434434044303333004444034333333343343443343300032300020200232000000030303034434433000020400420202000003303430300004333004332042203002430042444303333444324334333330004444402333430224400024034043422002303044334330340344300020040200324340003000333003034343344022223434433300222202202000220200200222020403334300020200204400040322002002230003004330434434333333340040330002020220020020000223334404343334320044422003200030300002022000200000200220000202022024034343403330040344030330433044003043403020022440432234303000202000000040034433433000434334024420000200020202020002000000020220020000233034334334433302200233344043030000224434404043033430333434043430042333443422043433332230440222000202003030300340040222022220220022000220020222022022222202423433300040003334430344422002020434420002220200202000022000002202020020000020200022002222000222020200202240020422202222000022220222022002222203433304444243002002000344440234332000420222200300343330330002202222002020002002000020003343000030422344343300303330400430444303030043340434433443303344340000002300403344320034040343003443300020020200002200220232333003344440340020434300044304333300342333044340040400202000020022402202200332233000020233042034330300440034440303220000200000202000000022000333043002032000204034434430223043200243303434002002220024200220430034420203200022202202440200224344430433343204340004320022000220220222000202220000040444444400233330030000404434302333304422344334434240002000202042424444334442202403304220400200022202033344424444334340022022433333344340030443430344443243040220002042044240022222022003024220020044033433440202243444444344304243303440033330403433000040443442222003024334334443444402200200002020300343343440344304020424333433320000200220020040
7148 22222002002222000002002020330432020200233303020220202220022002220200202004222000444033300443003323202042000400240300022222200000220220000202200022200200000002000220020022000200440030330404342003434020000443030003444043022022243330342302423432243300040000200000340000403404304000002003434443440202202000303004000243422430002200000300002022002002023043424304034340244444330234222300030000203400042004330030020343344343322044334443043343430000000020022022430434002220200000204432040000023002200000322222343344300030443334033200220022202002222002020002200034020020233243003300020403443004403003430433300340440000202400030020404000202040444443202002220020020222020020022200022202002000020022002202202202000020022022200220022330334433343403333444320044004234404002000002022000034044003020020002404344300400000402343003434343002030430303003300002002222200324443434334304444404004224200022003442400002022230220222022202023433434040433444333033343434343042220200222200000020243300222334400344334044020333333334300403330403332234023033400040440334043322233333444344434434344430444344442003344334330333020034334343203022003200400020200034344040300002322000000030033422030340004044344330022002222220020222022202202000000220200342443343033334232343004030004000203222220222020000022200000200200022200020002022200202020222220000002002002200220002220000000020222043400042044430033220030300300300434300334443032200043234000344344002244333443432200000202220023444044034433343303333033020002223343420304442022222202000002220403002000220024000234340030342200002222002202432003030000342020244433400300032020323403404043040244443340034202200033433333334443443222023300340004332202042020042022020024300330002002000220022222302204444302020343303333422043330002343000400333030000020304004304003200303443303404430000222000000000342200330433430402400022043243433000004334044200204044403300222024344303333023323334330300000222002333333340303223204340002020020222033443402022000333444204434324303333034022200002202020000200034424022200022040443433333343434024420222404444023302222022004443033434330020002030420222033023023003404340003403300400003343324400002234402220443003343344344434402022333024033402220433220243422204004200002200004243333230433334343443433334043343332200200044440322043420003344340000022303403003023304030400004340343220230040402020202202000022022000220022000002200000000000002000404430440004340020004043332320020233333433043303403003044343233040443240400434330403300000434234044040404430000000020222232020033444340032002002433403222243020434330344334044020200043443433344443443220204342402222200030040404024333330444420244043334344402204400233440234040200244222402243000344430443404030020030232402000002030322000432004002020022434320220000444403344044002022003333000004004444000024443322220402002342220040430200003033334303334334430434333002044400404404022233334424330443400302333444034404334420033330000220042432402043033030340003300434403402000200020443000200222220022443030000202020000302202300040000224240332202323343434404330040020000244442234034032444434432434440444444444344343202000200202000000022220020202020203000000002000400020200000002220220000202002303004420334440040403032020200220022020300002433032220222000020002033204200044333333444443344442344342000000202222024044033223204024040002022200322200023022032343344033333000400040222203344034403300330000023333330430444424440300200020222202002002202000202002222202200000002002002200000002202020002000002202200002202002022202000022000000020000002000202000202222222202000000200202022202220002000002020220222020002020000002000000222000220002020222220022202020000020200200202000222220002200202022220202000022020000002202002000020000000200222200022022222202202220002000200222020020200000000020202022202002020000200220200222020000020000022022202220000222202000002020000202020002000002022220002020022202000202220220020202222000000200022202202200022002022000220020020220220202002220000220000020222020002000002000002002022000002222002022202220222020220200330340202002020020000222202022020200000200022022020000024443332033030222002002020022440443020200200000022002030300034000002020402320020034004000002002002022434400004004430434440434343434020224443200202024330000004403403333033330320202343333333343033330300040340300004343400442022432004440002220400240004344042322040340033403004343002020020304220002202400400202200343042200222200202222020002000443044433000244433440043444330030024202404430000030304434043200003040400004043000230000000234033434334444403200400200402022022230020002220002200302224333330433032440333400303342400343300403444033302024004034204043003343220222020222000220002303440003403402002004444304444330000440033000443200022022244444444343344444440034440440404333444340220003233343303334344340030202004430022020203430334300220220022220220022220022020020200000020002020330402222002220220240033443034443434033434002220202202200003443443440242222002000220220440444002220243443340220240042203023333330220032322400022224043433334443033334004402022220022220222220022202000022220200220200004000000002200022240344300202002000202020002243240230020000344344333044443343433330200002022200200043333443000400204034032044444243040240344442022200343403003300040000403000320202000000020000000220200440433403443344302444303333030222000202023334344344344434440403302432444444242400420400330030020000023043300430043300333443033302232000000004043030200424020000222200002200000200200223300043332002003044000403444043022203344343434344343042334003000004000022220220400202240400440334404433340303444440002020000002200333332434403334444400333334432002220002434202222020302004034304444430200200234003034300000220000000000303200000000440030330400002343330044044444023300000230444443330344343034030444433334044404444330000443344030332000000220222020000000200202200202000002000002002022020022002000020220222220000000002200022200000000000020000200022022002002000022200202200000020000020002002000002020002200222002222022002222020222203434433333333433434442402000200022422043444434333030330342433340240442000220220022000202220220200200243403440240000320020434042200000200202020020000020400433300444024023434423040443004220322332200022000200000022020002022300042000222000444000020040200404434230200020230030030202203222020003304433443444222002024343343022022220022333443444000040040443043022200022202022000000333343434343343344330404003440020222220343434044444333444033403303003430042440342300222022002000003334444442200202000020000333034333443000442002004304000202200002002000200002004333440200000044022223420022222000020020222000020040000203034220430020200202200020000043443334443400400043040400000002202200303304004044430334220002202434443002000000220022224004440300020000222002002000002000222020202042222203200344220033433000000002202000224200443444400342000000030043344344040020440030444040324404343304443443400020220434404300443402002200003300300022020000000222202202020000200000202020200022222002000220200022020000222003432003030300320020424024440440044333440043444044324222202423433300024430334430344444002343400003440304022340000200002002202020020220220200002200222000222002022002220020322343333440300034000302000002002023200000303004033000022230440242400023422200200202224224002202222002034443443404430002343000020022344203300303330044034004343434443200020044334404033434043444233220020434430444343030200200204440200020022004300203000022223023240202033344332000024434043000434034040330330342204043343344442244040020244422002000000220002224000220000400000202000000044333330034002043300200300030044333400022000000002030443330030300330403400020200232300020020304344332022204200020000200003440000002220220233303404003402000000002434340300034444443303303333304433203334434304443040343433330000220000020022020002000200200020200022222222002020022022022222200202200200034344443303040220334342043334433333433443400400040042000433004343334303333400040230000220000000200200000020243442222003430320234443444434400222202020020202202222000020222020222022202220022002020020
7147 40330333200433040043443334440342034344000030320202022003304334440000203003222000200222022000220000020200222022000022000000000004304334443020042200024000000034333333432300224004004434334000302000202343333443030003000403044344440003003342032032202303303403244444340000344303233343302030202200200202430333034303000420044004434432033020000044320220030430000020320340244000300204433344303432330022220243442223344430400434422032002320000020200022022200244342040020030002040423000044000000022002200000422244202400200022220000200022002300020330000220332220043202202202000020000020202200220222200020002002002002004222023044434430343333444322222220202002220020023224343020042230044434002333043044304404202404044434433300020003340004000022202002222000020000222202202002000002022000002023344443204002002022030304003343034400202030002433434200443033034334000033044443400020024420040440000340022002444000004044002002444344434343433434404023000222022202020202302220200222200000024034442000030044433443344202300004440200002220002202223044344333303330443430432330333444342204204022434004344442043333440444044344402002020020233443344044034344030300000300042322000040003303422340433304033340220033040404000430230433303343440440034344342443343033334232343000020440000204333330322030440033340400403044022200340302022200202020222243303032304302400240004440000000444000202000403000430433330030344344044343040002320003300030303404433433002232000220203300000242220020222022002300030000000000202220000020222220003433333343444443330003420224040343033443433343040043004444304440430230302442004343444433433200002020020300304020020242220000002202433000200030304440440444023000303330222202002020403033020020200224443003004334033322202200000243030302230000404302333003300442032044304433334043003033040404002020000002002000232440444444433340234020020002000022430203022033344334433304340403344000222023020020002024222320442000000222334444444434404444200200034020020222023003004344333000400020043440434222034022200002202020000200034020433304433004002022232202000023320222200000022243332000222220000002002202002434403000033404344002000200022030040200002202222200002202202220220000020023400020002022222020022003334433334343000004334433002244400330044240344443434300344420330420002203200000003444304040004433433303344233002002023304030400440204202334330020202020204202003344344030443344030334400303330030002000434203243034040343034320402440342200000200200000200003044343002000000020220020202020022022000020200202020020000000020222222020022000200022003002433403333300030202000022002022020200020220200022220220220200202002222200030433340200000200000002033034443403200200000232000330404344432222202220444032304220202404433404333043400002000022040434340042020022034330230404444403344000003022004022000000222000022202220022220223403333334434343433334044423202220234434020232443400004044440033322220030334043404343222000420040220034400444444334442203002002000003034000432020003404000400000000202044333334432002430040342430404434404000040300444440004404343340434232000040043333444442232330433032302302202224323232222022020202000200303000004433330020202020303000000002004400040433343033003002422020002232330223300220220240403420200220022020403334022344443444333340004344203200003440400233330022223344344333333434444344342033330030200244320203344033344024344344404400042222003033000222202200420003200220004433333230030000020000200200023242202443003030004344334322002202324403003003200444443303430443444342243200402203440434402020423440403304400002004020044243333333342200000200002000200000330430220023043000223330434334340000323444300220002020222243022204344440430300000000000200000020022020000002020222200204444440030434344430000440403402200322020002434434440002033440044044420202423443204302322203002424440023000020233420030203323200200044443220433243404043040024202000200440003433334402002002444000034403004200040303330030433000020020022044302044333443343340443443200230033334403300020230434403400044003004003033004042222002023343234223030220200220430043442003000330000400333400042222022200000202220000442244344040444334004343044000004434344344444344334043444003440332320432420030003000222240223442244040040003042204202222202024343343000002024043400224000302200030000200022020040202222224434042440430000400433330202000004344020400033334440430000040204003322404300444304022020220202200004443334432400443434400020022200222200232222023000303334030040333433200330030032003044340333040030404020200040043433330000402220002200200202022203433404443030304200300200302022344440340304440332202002220222243044042420000022020200222303340032000000040224004034404320030340220444004344444334443043443330403402043040000240000334000444400324434433342024000000000343344444440034440440404000442020334440300030000002022030404343404430040203400400000040000220022420004403404300440040400300000443434230400203400403034304030443434443434333434343234243202240004334334334303333443330000000330322002443223443343440443344400020000000223003422330204444343433334443033330003302023320022234333334433343004433234340220200002440044043344433330432444020332400443434032404200223343303433433444333032202024440200004040000200220222002200430403003003433322243002024023222022200434344000000020000204044004043433433440333000440034334340344334433440244343323034333400342022420400200200020002022222202232222222200220203000003023000020343334403320022200220444043333444444443020000202222034444333322220000020000020330400430042403440022000200233030022204433420302023303003330003400000040444443443440343334340334043342200034444333334443434444443344000202402402220000304033004000220002020020000000202002004400022222202200202202200002020000202222200000020433044033334340424004443343334022022000433344044233003334440433434440333444400004344004444330444003340303000343403443444343333000200202433402030032200220220044430433443400020200000000400202243303000340000004404333444344433430034330343344400202000030043340040320200002020202220022000200000202220000202000434343344444444342020002434222022204000202000404000303300344423343400404443300000200200220000340430200440433444300400320034030002223330344020200033433343433033400332433324303324020220002443044000020042000203003040343300022300042040333000020020020340200404404400204034334034000303340333024443340022003000422032342020020400202222000000420222333202203403343200022200020200232044000434220243343300330343000320434333334402020400000244000444332204002020002033404444333433443444443330000004033400224430040020002022002303004334330200200204430004304320340042003444334340403300022333402200000222202202332004034044400204340443404024304200003400222002002220002000000302303000003300000002222200002020020440443334404343334002400000440044040000003400202023244334004303034330424020004304440030433024223300200443420240202444330342220204042000444404000023200300404243003033234343023000400000030330022202000000003400443434302200003300333344043402222000202202220033404444000000203433333002004332033022420000222402020404343033343343400430040443324032000004000444044444430000023004023340443300022222002020202220002220200202033022300302234043043000040200022002222300222343433402403343024434444330044443444324004442434344403333330443003330040400220000044000444433344302220223002202222402020002002444430403343033320033200343300303330400400222000000020020202200220040020000303400300330024343340030402330240300304420200043344334333202000433333023240202033344304333022202020000202002022020220204400002204400004400303343400042034330300440034443000220000200000202000000044333330320404304333434302404200224304433400000043430400030330220000200004420202200022202202000200222022200344434430202220220324340003002000022044443442303003002320222223320000003343402444403322433443343400304300202032320000220004202002203220333433044202022200020000220200022022344444433430043403034344443303404334334344300003344400300220340000000403044023004343330302222044304443303440033300200200000020220222222003024334334443444434433433004343003020020444300043424323000200434404304330034434
7146 00220222344033000002002320000202020200444434320243432443344334440400202003222040300322433004334444434304333033400433044444400000240220003434403200024000000034333333432200220000440030330404343000202202222443430443444043444304004443402202023432243303343003200000204044300243222203202020202200200202434333020303444430004000034433033430044044334334024034040430320304200444304300033344303432330022220243443323340434400434422033002320000434344432423304304303400434034443400033404404040000023002200444033300202000204423220000200433443344434334444334323334403343202203444434004430343304334333304034403403043043440333432400030024303333404333333320202002220020023224343020042230044434003333443444304404202000044434433300034002204440000022203403332000020000222202202002000002022000002022200002200002002022020200002202020000202020002033430340002022020220000022044442000020430030040440000344433443004000004044443443444344434343433434040433444333033343434343302330300322244444430030003444030044433443344202300004440200002220002202223044344333303330443430432330333444342204204022434004344442043333440444044344402002020020233443344044034344030300000300042322000040003303422340433304033340220033040404000430230433303343440440034344342443343033334232343000020440000204333330322030440033340400403000033344200202022244343034333303202022200202400240004440400040444000202000403000430433330030344340404303000003334002300034243000433433002232000220203304444302220034323022402344430000000000303330004434323230002433333343400002320002020220440202022002023202400003004444304404434330303003040202044022033200042020424304300034030203334400043202433044344424240004004444022400203330222202002020002022020020200224443403000320022333302200000243030243320000044343333002340003433444304433334043003033000000003434404043003444332000000000022200330030430043040022020243433033304334033300204042200000223033420030003430333334003040000233334000000020000000200200020420020222022002000200222000000020043440434222020022200002202020000200034020433304433004002022232202000433334333340044022202222044333334000002002202002434403000033404344002000200022020040344443343333340003202302220334004434433400020002022222020022042330033234343000000220022443340004220000200200002020240200034320020002203200044443044340440000022023343300222002002022340434044000200243220330030303430300202002200204020003344024220000203220020002000020202202020000202020220002040343200000200340000200043044343002000000020220020243034433433004434340343434430440444430333333030033004300023003443433043332200424343044433443033020300434334344433334334220200202002222200020033300340444240000043433034443403304200000222000220000200422333343334000433340334303040023040222002000002000022000434304002020022434334334040000003344000002022000022000404332444022202220022220223403333334434343433220000423203330220030020232443000000004400022223320030220043404342333444020000330034000000000220003203402002044443430000433030043040444004404004343444333334432002020000202430440434404444404344000000444404242204020333440000043333044442232334032422202202202220222222222022024342004300202000000033330034302024343000400002004044040433343032002002422034002232330333304234334340403034340220022020403334022344443444333340004344203200003444444333334433333344344333333434444344342033220434344344320203344033344024344344404400042222003022044333303344020043244334444433333330430444424440340344033302303043402020404344334333442243334443003003200444443342034442000302243200402203440434402030022000003300044443040020400302322222202300000200402044204440334030330023443444333334020330200004222000200220002020222202022200200000020200400404000244440034433434044443434333344340000004434034300020000000403442200322024442434434440002033400440000034343033003340302322203002424440023000020233420030203323200200000002220022303040403000030343404300000003033334403003003404000434443440340000202220020433000020020022044302400333443343300443443200220033334403300020224020002000004003004003033040403333402033343234222020220200220430043442003000330000400333400042222022200000202220000442244344040444334004343044000004434344344444344334043444003440332320432420030003000222240223442244040040003042204202222202024343343000002024043400224000302200030000200022020040202222224434042440430000400433330202000004344020400033334440430000040204003322404300444304022020220202200004443334432400443434400020022200222200232222023000303334030040333433200330030032003044340333040030404020200040043433330000402220002200200202022203433404443030304200300200302022344440340304440332202002220222243044042420000022020200222303340032000000040224004034404320030340220444004344444334443043443330403402043040000240000334000444400324434433342024000000000343344444440034440440404000442020334440300030000002022030404343404430040203400400000040000220022420004403404300440040400300000443434230400203400403034304030443434443434333434343234243202240004334334334303333443330000000330322002443223443343440443344400020000000223003422330204444343433334443033330003302023320022234333334433343004433234340220200002440044043344433330433440020223044002020022000200332202203433433444333032202020400200004044400200334233043304434402003002022333202003030433332033300030300004444420000200000040403033033440333000440430334340344334433400244302233430222000202023034044344344434443433332202222222222200220203000003023000020343330403320033300220000002232444444443034444343333434444333322220000020000020330040034442002004033000304333030023304433430302023303403330002000004000044443443000202230300330443303344430404333330002020000002200444242043002220000300422440044334443034434400000203002004004033332343240303243304043430044303333300000020022000022220200030000043342230022022000022200000223003334440433434440323000044440300000000220000002200303000243442002000202222000200202433402030033300334334044424022002000020200000000000202243203444200044444000223000200022020420220202200040202000020002200004234304003034343334433444304444303220000202000434343344444444342020002030333433300000202000000000202200200022202000000002200404300300220000200024344004032440300000220024030002222224300020204433033343433433404333023324303330030334043002000000020002000202042400303300022200043040333000020030020304344040000400204034334030000243340333430003340022003000422033303420030044303333004444034333333343343443343344422300020204333400444430220243343344330343444320020222220043020000000240000000333340442020002422000000222023002000002220004444033400224430000424043422002303004334330340344300030040340320304402443444330304043344022222443344444333343343222000020000000204340443000020200200002000222002002230002004000202202044402200000002222200002024020000442220000202220002000000000000000000002044303433300230440303434324024034040200000020022030333200344003020304343044330203334300003404000000040032200200404303003423320303433040404000034334032202004000043400443434302200003300333344043402222000203243320033404444040004203422333443444323433032430440222003434004343433203303000430044003330023004400000000440444434440433000033300002340433323443030342220443334344342023022300302220003002000040200022002222200222202022002002243030020004330000443444324004442434340003333330002002220000000220000044440444033300343330333003303333043434443443404434042343433324422304203300343330000040333404040034434343300220040430400303004200230024343304020002220200200200030200043344330233242004433333433304343433340304333023202420444203443433030234340044402200000000000303343400003034334304044030002044334400200004343000000000222220220000200222020202000344330200022000000002020000020220220000200000020203200022202202000200222033200200020020202220220324340003002000022044443442303002003330323333334444443303003000002233433002202004240340343433330000220000343042343334333433400343433344424444334340022022344444433434403403034344443303040220334344344443344444344330344440040042000433440202220242222044304443303440033300200200000020230323333403430320220002000020022022000202002020020440344403020323444344434400344330434430
7145 22224002002230404402004443330202020200223304034334402400003002224344240440333404044022344003443333343403444044300344032323244444334320004343004022200222222220222330020033444344332202230434020000202203222220300330333430322042443330303303033433343343303043344444340000200202332303302030202200204343340440002024000043422430034433033430004044334334420020040034330304300000230230332304030400202000032002000002344430433434400200320034440020344432022230433432030020002220200000202200203300020222222222000000202000344320334440344032002300020330000220323334403340204402000420000030343304330044433220030042230430330444342300040020204444303424222220202002240320023224343020042230044434002300020044300404402303003040024400022002202220004433343403333444020044332202434334030302044303302044033320343002402022000403000434043300202040002300203300330000002002422200022220204002004224434334444433344330442400002022230220222022202020200202020433444333033343434343324420200222200000020243333444302433344334044020333333334300403330403334404020003233343220002020022230333444342204204022430444344442003322004000000340002002020430344330433433043433302022020000032022000000030000444030340002044344330022034444443040224042204402000000420200344443343033334232343034003334000203444223422040330044433000200400022200023034342200204343444440202002000002022020002220000000020222034300032033340044220044040000404343404003334402244430203440033433002232000220203240000242224430233432002200020000000400202220000020222220002022222202000002220002020220002202222002022204030004330000230000022000002242032343404433433204403434030340343030030233334030002202200044344440443334334222020000434443442202022020433433434433044004443003444334433333043342222002024423343333042043000334040333400220403304440004334044040444044340300434400333400234332223200430303030430043040022300340433000032002344443434340022000222020020020002020222220002003000424334000000040030440434343302043343444330440404344333000444434430220002222020022200002202020000200002000300002200004002022202202000433020223304433433302222022000002022020002202220403304044400400200020002020222020022022220020000020220023034443220334402344022202234322000344000022020022220202322200000200002200300404444443344443434304044440034434442200233330300222034320004433433303024400334334340002000200443434434334000040402020204202003344300434004400340403024230243403432033003343300030400340000020002000022200000200340000200003044343403040440420230434303430033033004434340343434430440002034333333434433004304433443043433043332230424020324200220300020000202034040022220220220200302002222200000024202023022404322220233434442022202242340244334303434340222222402240000344200240432003340303404434344443403444334300200302343344343443443030333034433033002024003322000000222333044434443322220420200000002434340200440400003040002002202020222002340043032230344440002322000220240003444033040300440004444223000220022202002002322420200003200030043043444304434003404300333330433002034040342430404202202300040000224240332202320020400232000040343333444442232334002244034032202444040400444344343202000200202000000022220020202020203440444002044044030344434042004002322020334444443222200220220443433034340220022020400002344042220222000020002044203200030222442000334433330022022003300204444044044030220204022000220204400322200340042002020022222224334042200222202200043304400220000024444443000000040003430433300000303420302434303432002044332230002230430433033444043003400200442040000433402240203020002040422000040034400002002020024243033300022400444344303433020224440020243024334333424443020440200003444000200240334343444204344234024243403033333040334004443334433434344443434333344300000000040043400042224302000303344322020003030020004403433004022423334343320330203043033340443323334344330340200240333430323200200042220443433220202020043022202000200220000200002204034332242000002230334430040303000000400322202303204422002432000220020030220220200200000002200000023233020042000000043000002023402430000202000004440224043443433443040402004340343333222234044340430000433344344340033340002200203303003404334343340222000202022022223433443034334000440002020404443300030003444443443442422343340003042202202222202024340020030002344340200222330004403003333033220220020202222222202002202340000200042403434232000200020200003220000020000003433032022020020000200300202002020020430220002202000002023333020022200002202044444344333433334030022000200342000034333443043340202000040303040400040334200004000000003002033440303033243044343240330304433030433034342022220020002220002204334440222404300403034000200303202000202204042000333343430440420340002203340223222020200023002230034330004304342030020000230000003400223344033304433344022244404002020022000020020000003033444004343004220000000030443300300020202000020433020203030330300330234433334330022220022020020200000020002020220002222002220220240433003434443020422020402220202202200002002002000202222002223003000443422002004440440020440403300320200222222004002233000433333004344443334040443002320000020022202000000033302040032330304334344002200024003304433333002004020334433420243344003230240020000433433444033334434343330230044004400200320200220000200234300302022330220220000433333433344302032400000002222000033443430033033040222000003043443430433443344303222003340300333444203032030000304304434443033332202242220244200220200220200240333204002230043334433240220222434444333333334020000202222002222000022220000020000020000340304422304334033000304300000023302200230002020000400000040344000034333330220330030003020043030022200003232444443334343223220022044202302343330444003000002404334443034420000000202003403300432222343344203243300002020033404444433300040403044000004043444334420020002022222000200022222200000000002000000000222000000000200020002002000220024303000343440000004034000400000303000020234432340334302432222022443444434300222000000243234430044430033442434333444022200200002000020022204202300003343340020334334000002020002200223443333402220000202000434343344444444342020002020222022200000202000000044343200344433343440444443300303400422220002040433433443433444330400020034303032240000200343030024044434344300340000000042000020343443030334033003040032000200400023404430342000023400322000000004434004344040020234340434330430434243343333434443340022003000422022202020030440303333004444034333333303343003303344433344434344303433444202330302202200334043444334020222220000020300003400003004344430334343304300033000222024002000002220000004433404330043300040302044334030332002003403304230033340230024043342330322004043430030022223002200000222202234333440430400444340200334300340430404430023044302002230003034043043343444442200000334442430334024040000442220000202234002400000220022023000003433404344400240330000202022023043034304440030433020222200200003003002434033444200440444403022000030030343344343030034334044223434022303034043320220344020220202204022034320220033303344333344043434444330434404443022020222000300430444000443423003433322320000222304343003434344204404000343330334422004334400000300420244434044022430023340443343403330304404040003440002022023033022300203330400043440020200032403223300223343433403003343030024444330044443444024334424434044430300404003042330044403330400022033444433433402224224004404444002020002032000340002434300040022042320000404443300040003402020002204020033443340430403043004303220023434403020002220220030204443433343044334300400000022220020320202040033042004430204002003200000000404000023342034434433222222030020222004043440200000020003434440000433333434000000044333224334004344333430343040023444304433404404043034004420320230440340040020204200022202202000200223400340344434430203330220022030440443444033432220333000003000000424440002223330040044040002200344002203002220020434344440000220004430032030443400200200020244022334404320204433433200000022020002240403022220403000220002042000300022233033443024220020044033433004343303000033000040330000220000000230400333020200020000200340030202220333303300233332020300202202330433403020323444344434400344330420020
7144 22224002002230404402004443330202020200223304034334402400003002224344240440333404044022344003443333343403444044300344032323244444334320004343004022200222222220222330020033444344332202230434020000202203222220300330333430322042443330303303033433343343303043344444340000200202332303302030202200204343340440002024000043422430034433033430004044334334420020040034330304300000230230332304030400202000032002000002344430433434400200320034440020344432022230433432030020002220200000202200203300020222222222000000202000344320334440344032002300020330000220323334403340204402000420000030343304330044433220030042230430330444342300040020204444303424222220202002240320023224343020042230044434002300020044300404402303003040024400022002202220004433343403333444020044332202434334030302044303302044033320343002402022000403000434043300202040002300203300330000002002422200022220204002004224434334444433344330442400002022230220222022202020200202020433444333033343434343324420200222200000020243333444302433344334044020333333334300403330403334404020003233343220002020022230333444342204204022430444344442003322004000000340002002020430344330433433043433302022020000032022000000030000444030340002044344330022034444443040224042204402000000420200344443343033334232343034003334000203444223422040330044433000200400022200023034342200204343444440202002000002022020002220000000020222034300032033340044220044040000404343404003334402244430203440033433002232000220203240000242224430233432002200020000000400202220000020222220002022222202000002220002020220002202222002022204030004330000230000022000002242032343404433433204403434030340343030030233334030002202200044344440443334334222020000434443442202022020433433434433044004443003444334433333043342222002024423343333042043000334040333400220403304440004334044040444044340300434400333400234332223200430303030430043040022300340433000032002344443434340022000222020020020002020222220002003000424334000000040030440434343302043343444330440404344333000444434430220002222020022200002202020000200002000300002200004002022202202000433020223304433433302222022000002022020002202220403304044400400200020002020222020022022220020000020220023034443220334402344022202234322000344000022020022220202322200000200002200300404444443344443434304044440034434442200233330300222034320004433433303024400334334340002000200443434434334000040402020204202003344300434004400340403024230243403432033003343300030400340000020002000022200000200340000200003044343403040440420230434303430033033004434340343434430440002034333333434433004304433443043433043332230424020324200220300020000202034040022220220220200302002222200000024202023022404322220233434442022202242340244334303434340222222402240000344200240432003340303404434344443403444334300200302343344343443443030333034433033002024003322000000222333044434443322220420200000002434340200440400003040002002202020222002340043032230344440002322000220240003444033040300440004444223000220022202002002322420200003200030043043444304434003404300333330433002034040342430404202202300040000224240332202320020400232000040343333444442232334002244034032202444040400444344343202000200202000000022220020202020203440444002044044030344434042004002322020334444443222200220220443433034340220022020400002344042220222000020002044203200030222442000334433330022022003300204444044044030220204022000220204400322200340042002020022222224334042200222202200043304400220000024444443000000040003430433300000303420302434303432002044332230002230430433033444043003400200442040000433402240203020002040422000040034400002002020024243033300022400444344303433020224440020243024334333424443020440200003444000200240334343444204344234024243403033333040334004443334433434344443434333344300000000040043400042224302000303344322020003030020004403433004022423334343320330203043033340443323334344330340200240333430323200200042220443433220202020043022202000200220000200002204034332242000002230334430040303000000400322202303204422002432000220020030220220200200000002200000023233020042000000043000002023402430000202000004440224043443433443040402004340343333222234044340430000433344344340033340002200203303003404334343340222000202022022223433443034334000440002020404443300030003444443443442422343340003042202202222202024340020030002344340200222330004403003333033220220020202222222202002202340000200042403434232000200020200003220000020000003433032022020020000200300202002020020430220002202000002023333020022200002202044444344333433334030022000200342000034333443043340202000040303040400040334200004000000003002033440303033243044343240330304433030433034342022220020002220002204334440222404300403034000200303202000202204042000333343430440420340002203340223222020200023002230034330004304342030020000230000003400223344033304433344022244404002020022000020020000003033444004343004220000000030443300300020202000020433020203030330300330234433334330022220022020020200000020002020220002222002220220240433003434443020422020402220202202200002002002000202222002223003000443422002004440440020440403300320200222222004002233000433333004344443334040443002320000020022202000000033302040032330304334344002200024003304433333002004020334433420243344003230240020000433433444033334434343330230044004400200320200220000200234300302022330220220000433333433344302032400000002222000033443430033033040222000003043443430433443344303222003340300333444203032030000304304434443033332202242220244200220200220200240333204002230043334433240220222434444333333334020000202222002222000022220000020000020000340304422304334033000304300000023302200230002020000400000040344000034333330220330030003020043030022200003232444443334343223220022044202302343330444003000002404334443034420000000202003403300432222343344203243300002020033404444433300040403044000004043444334420020002022222000200022222200000000002000000000222000000000200020002002000220024303000343440000004034000400000303000020234432340334302432222022443444434300222000000243234430044430033442434333444022200200002000020022204202300003343340020334334000002020002200223443333402220000202000434343344444444342020002020222022200000202000000044343200344433343440444443300303400422220002040433433443433444330400020034303032240000200343030024044434344300340000000042000020343443030334033003040032000200400023404430342000023400322000000004434004344040020234340434330430434243343333434443340022003000422022202020030440303333004444034333333303343003303344433344434344303433444202330302202200334043444334020222220000020300003400003004344430334343304300033000222024002000002220000004433404330043300040302044334030332002003403304230033340230024043342330322004043430030022223002200000222202234333440430400444340200334300340430404430023044302002230003034043043343444442200000334442430334024040000442220000202234002400000220022023000003433404344400240330000202022023043034304440030433020222200200003003002434033444200440444403022000030030343344343030034334044223434022303034043320220344020220202204022034320220033303344333344043434444330434404443022020222000300430444000443423003433322320000222304343003434344204404000343330334422004334400000300420244434044022430023340443343403330304404040003440002022023033022300203330400043440020200032403223300223343433403003343030024444330044443444024334424434044430300404003042330044403330400022033444433433402224224004404444002020002032000340002434300040022042320000404443300040003402020002204020033443340430403043004303220023434403020002220220030204443433343044334300400000022220020320202040033042004430204002003200000000404000023342034434433222222030020222004043440200000020003434440000433333434000000044333224334004344333430343040023444304433404404043034004420320230440340040020204200022202202000200223400340344434430203330220022030440443444033432220333000003000000424440002223330040044040002200344002203002220020434344440000220004430032030443400200200020244022334404320204433433200000022020002240403022220403000220002042000300022233033443024220020044033433004343303000033000040330000220000000230400333020200020000200340030202220333303300233332020300202202330433403020323444344434400344330420020
7142 22222002002200202202003334440342034344330303043430000004200440030300234004442000200222344003443333343403444400240300022323244444334334440343044433344333233330332330303040333033443303330434020444343343333220200220333030322002003330303303033433343303303003200000200400200202222234434343434403400202203000302040000304022040043344044040003033443443420040040034330034333322004303303344000202300344443443444443344430400434433433043334440343024404440034032033430430000004004024343004040000023003304444033333434033404440220003400022002400020440000220003334430020202343404234004243434403403444403043030044200400000422022000020020243333404323222334343042304334423223434020032240033343002444034033400000404000033343344400043002203330000022202032222000320000444404020220020202000202202033344220434334034344003034330043034400202030002433434200443033034334000000022220203043042223343443333340022004442000002022230223424044404040444340303024000222422202020202222230300323302223304004444333400044200220000434333333334300403330403302202020000200020223440304422224222000202200200022020000200002002200220220022022220220202200033440344042302023404044040003042044303340030000444030344403400300330022003333333000330403330343443403034300344443343032220222232004043330033430222223440020000022433400200400022200022020202244340302000000232344430434433420002220300034323400343440340444300300000003430000303434300002220002200020202002200200002202000220200004444332224430233433043344434404444044340004444404020200004344444434300002420002034330220343033443433343404403004444304402342004023333402020233344300433344340224002000004000200002400040204433342044424220334334444344433430003444434304320002022043040400442243403444334433333343344444320400420040000442020000334000333003440004400030003443042040244044320440343302022204303003333344030243024020002000023020202022022042002403304020200044033444344344303444024424443444034333040034000000040000440204340034320020222000220402022000333424402202022000000302024433434434343333433222020020200000200222022224434343433334333340000002220033430444230400002040020002430034322433033433003440304032034430033334434440033020034434443220330030040344434240242033430033044043022220202444400000200002200200000000304200002020230303330020020002203422220000020000202403300344340433404240444024403040300002020020220202002002020020223440033003000230023430304430330340004043400004430440004340020004002223334034222323033042243043402400203230343443244004343442034433033404434344043434430440444030330000220000002000040000443344330002200222020022200202032420200020220200022220220244002020020000022422000204020222240000002400202220200020000002020220204040200240333043303000304030403044030024030222002044443020222000033403402434433402002000200333034433300320202330022300300222000000202220022220220200033334434340204440000042000002003303434333002024430402204022330002022440320234044333444020000330002322220000220042432002002033334340333344343300202000200030000404344000002432334400343344203204434234033343033444420002404323320404232000020020000222222202003403300020033343330024244222044343404330400202003003344440043402020404333300334400344434304000002443443033434002222220222200220220334344043430220022020300002433032220222000020002033204200040222332000443344440022022004400203333033033040220203022033420200033444433433032032343344422223440004400222202200034403300220000023333334030004030004340344030332303443402343404302002322302200004403403403300444043303430403444043330200402240203023302040422000023304400002004343044243333333342400444344303433343224443040443024334333424443020440403000444333400220002020222234022203430000020200200202000222220002200202022220202000033030440003343402044430000440200232200022023332343343330002004304333330043434024004200343333343443030000020222002022024004434444433433303334443400004030304040000434343004000004400002200020222202000302243443340000404040040044022243040340033220000333440020000220220200230033334403333344422020022020004000034030003043430000202000032220200202002023443040002004304303223333330444300034444022200300204423304443300303303442004334343344223000203033033233022002020234000040003034004043344434043000002002002022243344443443343343333343434340020424443344340200333330004403043333433324320030202222223343002202340000200042443420222000200020300003334440030440002022022022020024000200344343443434430034220002202400443432233430433344003343004444340222033220020033444344342000034333403043340202000040303040400040320200000040000002043033440303033243044343240330304422020022034343022234034043330003304334440222440344003030000200202202000202200002000222202020000020200002302204333333434344433443334034220000200202034030000230000003000333300023340033204433244444442020022444420034440443432000444343004220000000020002344344030202004434033434303030330304334330433330330032234433030434344044434443420224042222002220220240033003434443020422020402220202202200002002002004303333403332002000002022002000000440020440003344234344222223444403322400432222040200002220000002002234044420022243444440022202000022220200220200003300030002200022233403400434334033434343304443220200020000022022000022320030242220230400400004344334200220004200234300302022330334334000433332022200202032000000002222000022002020433033440333444002003442020022002200202333402340300333444203032030000304304434443032232343242220244200220200334340340333204002234002220023200220222020000222222220020000202222002222000022220000020004024000340340022304334032000304300004433343344234002020000000000040304000034333330220330030003020043030022200003232444443334343223220022044303343343334440003000003400320002020020404444343402003340432222203344303303344043434022404444433300040042000000000043440334420020003033333000200022222200000000002000000000323000000004304030003003040330024302000243444004000434444404044343044034324432344334302433333433443400020200333000400202220430000030033003030323000033344340002000030022200202300003343340020334334004043434443344333403333402220000202000434343344444444342020002034333433344044302004400444343200200023343400404403240243044033234443440433433443433444330400020034303032240000200343030024044434340300204000040042040030303002020334033003004433444340400022040034342044433004322440000004434004344040030230200024334030030302203333024403304433403000022022202020020000203333000000420222333202203403343200022200020200202022000202220243343300330043000220020222220000020300003440003000300020224343304300032444333430443444443330000004422040220043300444343444334030332002003403200230033340320020002202220222000002020024022222443344444333343320222000020000000204340220300340430400034033444302002230002034003402202044402200000334442430334024040000442220000202220002000000330033033000002022000200000200220000202022022002020200000020022030333200344003043403020022440204404000003432000030020302200203030434334044223030433343434043334330300020220343300433034334334433303344333344043034440224020000002022020222000300434004444002033443433323330000222200202002034300340040000343330220022004330004000244020200020000022020022200002202002220200000040003440403022433433433344342220004002004434200032403333344333302022443003343030020040330000043000424334024430044430300000003002220000002220000022022000022033043220224000000000043434443423444200403020300040033403324400000003344004002043434443200020022002204030402043444203334433420043030402334334434240043433302400220244404000022220020230343440033003044430204003042340004044040440022203034434433332233030020222004402004304044030003434004444022222020000400044333330220040344333430243040023444304433400000002030004424320330004340000030300300022202202000200222004200200020020203320220033030000002444432022220232000003004404020000002222220000000000002344200443343403334030434304040000220004434032430443000200344434344433320000220200022022344444433430043200002022220003000220003403400304433333433443430230020044033433004343302000033400400234404330044440334044333030304034444304340420243334333343344323332020300302202230033003024323440200020000200220020020
7140 33223442042330000002004043220342020200222202043443202240044002220400204000222000200222022000220000020200222022000022000000000003403443334020032200023000000043442444024400223033003040440303434333434434444002023004000004033403000004004404044344434402404004200000230000200202442404402040202230233432320442020404333340003000043342022020000000220220020020000020220200200000220220222200030404303044443440224420024202200202222000220002002202430044000043042044340343003334340440303303434444430442200000022233434033400000220002000244334433343443333443030002200043434434300230444404020304334000002004340044200403443322030023303344030000232023222220202002230420024223434020032240033343002400020444334232404000333343300400000002203004002022204044444333042222333300040443343434300230043400032320020002434303030200002202020000202020002022020200002022020220003330344443400020022220040440000020342004222440403433403443422044204004344343030024000222422202020202222240400422200000023443333444030044344334400202303000004033430003230302202323033400040004330400404000000222344434434344204332022222000033443400044024443443434200033400200300434344402033030004402033404440000000222004024443433433440022043333334030223032243202004004320200433334434044443242434043004403400204333330233030404433340400200200022200024043432244343034333330202002000002022024442220000000030333434300033033300000330000044040404303000003334002300034220000200200002200222002022200000202220022000000020022202202222022020002222202020200002022222202000004440004334333420020000220200020434430002222002232344334343003404343433344300433344343444034030304333403334403340434433342044444443334334222024400400000222202042020340244302300022004443003004334033333303344400243400220020033002002000334400332042000400044420002002042040244000230400343300444333440444444200020202020340302300022400203022033302002022240202040344000222023023040332023222220334030000222002333333343330440434343302043343222000220402022000000224402202022000000002044433402202020000200042030023200033400443433333303030024420222400000022202222033444443033034002202332043334333022033433002000200022034000304043343333340003203302220334000020022300020002022222020022004440044220220322232002200002200000243333334422230202000022220400324003340333330004000200000040000022020400204443440200002000200004340320220204302032020230232004433000434304433020240033204220340302000343234404340003434340420334040320200000200020030430343322020002303003340440020234043344044030320000004000020000003003000000203300442043340330420344030003200323020440403240400034444003420000022220220440440034434444433000040404024322232022220200402220200020000304340240234040200240333043300000344403220202300020000222002004042030222004033403003003000343443440300222020022000002023004433044444222000003343334433334334304402220040430200000000002000002002202020232443200002022220200440002322000334300402004033040300440040000333000220032342002002322420200442200434403402000200020002000200222220022002020000204343300434234200000000330340332303222243030444330004034444332220000000200002402402202223040400330300203033443022020220220200202202034340400330333002030000040433303032443443033434334404000040443303030332020043433443344203033003022022220222000020443030020022233444004333220022440022022004444343333433432444330303433424043433300022200020024304040044033330330433044333343344034403300220444433333230300332323330434023000003040330243030342300443422004404443302002002200000002404040302003034404200302230204024402030322000024403300002003434033330000000032200333432040344434223220434220023003040334443020000403004000333400230443434333230433243020404004040000043004303300043344343433330300000033034444443340043400002224243400303344322020002020020004442033400000000034343033003340402422204002020003022000020244340020204222432022202220002033000020200000000020202000000003300002200030003404333434443404203040303440000033033330030022044334000222004434404302002022002220000220000020222020200200020200200200202002020000202200002220200202002020330304043402000200440233203033434300000344433433430044433334403400000333443003434433224002020200200000200220002002000000002020000002200034043000002002002022243344443443040020000020402020043422220022023400330003304430040000400044020303434444440343032234340030430042240243444003433343000000334443000220002022022022020022000203022020220202200002220002202200220202200430403344003043004444340222033220020000222022344003304033403040340234000040303040430040002433334000003330002300240003033243044343240220200033420022034343022234034403334002203402220222303400304443044300404202000204430002000044434323003043203002302204223222020244033443334434330004304302034030000230000443000333344033304433344022200000003434433000030020000000000222003430443302244402204443433400343434303340022020204340443400440220022220443344440044340020403033343334340440002224034240443403044334043334343044343034243234202200002034334330202222002330440440330333002003330220020220330022204024444440224400322400024444302022220002423320444043030034433343444440022202400042220200220200003040042040042200000403443020443344320202202202200200020020002022000002000002020200220000000000200220222003200430440020043022000002002020022334344433434344040000002222040400002020300300324000333440400330340344330022003233404444320222000200202002020404304434443033333303333330233344334344003000044000343002243304443344233443422343333444444443034440300222020000222200002200000200200220000020042002004032000304333034433340022434302023030023003440040443400032330220200303330340320442202200020000223320043434044443344000402202204443333304000002202002220002202203333430002002002003332340240300243004043400044330000000000040344000044220400000300043024400022022333024400000240333334440433434443040333344443033303333440000334433000003440444334333434444000200202200202000003000002002022424022002000020230333330000404443200422200044444000420000200022023443443404433340202300040034400034402002000002020002200222002222033443333434333204343344444444344343332302044344033333434333303000404400433340020230233000230230033000303220230344344334304224330000020020202423300004300343434430044434344300040333033024303320020220002220022002200022000204044433030003022400023040333000323000020034344343303200200020200000000202200222020000002200220222222002022020020022022220022000220222444434434334434433344433343433444000000020202020020022004343444334020222220030343033333444333044304404004340032330032444333433443444440003333332300203444430000004043444334404333443443403400203340003403440300003003444334340404433022224334433333444434434332000034040000343034220430020200202200020000020230002330300330020020233333340040333232200000000020220220002202020002002000000220022420000000200202023244334004303034300444020033403330040340040224200400004004002202444300022220232344033444404030343244344343040440300444040344434342340043443044020220434404344002043443300000044000022020002220222020000002022020222000403040033333002044334344444040333444030200440303433203303000430044003330222000000033430040422234440400003030003002343403320240000020000220002022430000233304302402020020220420200042304222000233043433230003040033020022004344420444324004442434344403333330420044000023230303003000000333344200434220222004404444434343334334333343033343033323033433340000000004400430004343434443200020040220304033434020222200000200202200333020000230400430020200043344334303400000022220020430202040033003044400432000022020020200303400020022202203300003300404434300004043443403033040004303220000200000202000000033444440020402002000203403343300334034200234400343403403224023300334340003330340302000020020000200222042200200020020200020224440400004002333344303004302440444443303420000002222220000000000433324433442200002220003202033224444334442202200002220240344344434300022242242030400044022433333344340030240403022220443040220334344344443344444344330344240020022000200443434443400000300340203202004432330002022000404002002222003020330234443000030033433002020040402202244000400023020224344434400344330434430
7139 22223004004440000334330002220432043433444434334302432403300334444044243440333430300233033440330440434340320044302200043023244423003003330020032433340333333334333000434040333033002202003040003444343343333443430003444043040200040003042302423432243303343003200000204044300243222203202030202200204343343444020404333340442400002200000200032022002002423043020340420403200333443440444433040303404000002000223320023204200202222003003034440020200003330043042044340343003334340440303344303333344332233333444444202400433024443330433344334033343003333443034443340434434434333343042300020043443000042443020032240340440000202400030024000000202000000043202002220020020222020020022200022202003000420444304404402303042404430000032002202220330022203403332000020000222202434334030302044303302044433334203002002022040403004434043300202040002000430320002044343440033344033320204034032224434334444430022003333004043033304334222022202420233434040023000222322202020202223320300222200000020434442000420000022002200202300000004300403330403302232040300233343220002020022220333404342200204022030000344442003333440400044344443443434430333403200000434344434300000304402333404440030030444034344440204340220033440000004000440304444202003003020200200002202423334232343003004443433430222222044430402233340044340044400022200202042200204343444404202042400402033433333334044400444000202040040444004000404440433430203040400440002042404403230440000433334404303443200220000222223340200202002200020000000200202220000020222220004344444434333334400030443444320020000220200020343340002222002242433443434444302020204433400204433434330340343030030232223004400340022202000030334220220444340033434403444020344320003433402400044002243443442002200000020022222002022220020000033402444334400332042000400044420002000000034233432034404043043033444330333303200030220000200022000024030434344044402002022304300000200200222040320000004430030002440200000340443000000020000220202020002020020222000220202022000000222202202022000000002024433034434343333433332424044230044040443433303343434022220222204444340002222022004443033434000020002030443422300340340303440304322020023022220020000024320020043334220440020033000020220244000200200030002200002020333302004200334424433330000200322240202004344420334434442203200033330222004320004433430303024400304334340034303433440204234334000040402020204202003344342030440022033334400300303000004300000020000003430023030004444440340222222022002202002002000202223404004430330202002020022022000020200302020020000000020223333420033004300033003002200240004400444343044433402022020200020220200022220220230304343043333344044300430340444400333334333434443433343303304340243404343433243333343334044304304240432403340300222002003034000022000202004032043044202002004020000000044300334342330022300303444000004434443344443443403003334404020200443030423400003443303020202220433304342243433000034044330223440003443444040000034420044440000220042202002002000002020000023020002004000430040034000400444440344002002020022200220202204000040000444240334402003340000202002202002222404443333330433003343342202220020200444044340404334032020243443200404402043433030440244002042022030344432433003043022020002222220222200220220220200202022002200202022244433304443444333340440300020022222004444333334433000023422000000202222022022333440404344333420204433044433023022032343344422222004044400222202200320004200440444430000004340333323330430433040442404334302020303433002044333330003330034032433444043003000204002044440433034404304023302000423040400000033330430434344002422244403340444343034033203330004300320020030000224440432004340000000220023043040434300000000000030300004300400000300400300002200202022220200000022003333330040343400042224302000303344322020003420020004003433400000000034302023443204043033344002020003022000020244340020204222432022202220443433440430304440400434303040404443200002244434002222000004402000200020000220000000000000000022022002200000222000040220220200200000002200000020200202200203344030004003033004043333443433302234323034334300440043434002020020000223203033434300000344433433430044033334430203303003430000202200223440343033033233422002020230040000332324033034430043400333304332002344440044440423340343333343434343343440002200204300223334404403043333033220220020202222223343002300030040004304000343400002022020200000002220200004430304303033434030000304002020443434430300334443343044003032222004304433002203404444340332033220020000222022344003304033442004344230040000404040200020020200000000000002043300240043033302044343300320300433030433020202022220040030000440003034443444440344042440333044343203444300030003000000030333443443343002203340223222020200023002230034330004344302020020000220000002000224400324202200022344400000000202200000000020000000000444003433443334444404434440200200040434300040024340204340440434004334433330003344243044320020200344404443430330002223040403034304030443034443020222020202220202202200004334334334303333443330000000330333002003223443343440003344404024000000223042422330340000202022220002022220003302022220022220222220022202003044440403443200002000030334433342200304334040002400243434403334304002202203433433442000002202024440200032042200200034300330400340303400402022000234030200200004003300040400003333343330400000320202033300320000333440034334340342002200440222040340304333400342022420400200200020002022222202202224222200220200004000023044343043302200043344233443033302200222222220020000202222043333444433334444024040020044304340033344330422444240244444433342200234043430202002220002000004000022220220000202240400004320044433304242000000002020000002200233232434402220000440322220022003220403434203333434343444034300000020200240234003420204044330000000000202200044040440430330000043342234044444000433344444230000002220200202420424000033330400040004334000443344030333043403003000343333303033434033043434402044334302433233033443444434304222000033234334430000023322222303440333033344340002000030033322024433330043303343002002333302000200020200220000200002222020333434343344444444344040004402444344402030402000000000202200200023343400203334400404300344420000020200200000024333404044434034303334400000300020000044044434344333340004430033430023404003400334333330043304330204004033434403022300043400322000000040020004344343303200302003403003000404430444023334430022004000322042432020020300202222000000020222222202202002202200042200020200242000000020234343343344330202000220020222223040202044444300442000403300003200022223044000222024002000003004444442400204333340030030002033443303444334334304300204430004304330400004004333443430303300022333443344444333343343442000043033300202020220303023403430004300222002002230002004440020020244444430030224442200340340033000443334040202224402000000220022023400002033404344400440330434343400222020402042224400200024223300200004040403202000223200330333304022000000404020022033030434330404223434022303034403320220340020220202204033420220220033343300333344043002222000343303334422000000404040202022222002000223433032434000222403434000302033343343040020000003330422000004444044044444434423433300030034334430304440443303040003440002022020000200042042330002034300300304042304220044333202022200000020000434444330040043000402000002003023200300003000322003340400330232300030333344300303333333330034444404343334320202204042404044420022400434433404443344003002030300020020202230334403000303443004333230024343304323034440240340200004344402000220200000440433333033304343433344344333023343034000343043433020224340044404400003330003434434300442034330300440034443000220000433333420000300022000000320034032000204304434400222004430234404302043003224023300330403430023230042000020020440200222022204200020030204420223324043330334333342042224004404004002243424444443333320000000000042223022002202000200200202022220000220000343042343334333022000202022200020000220200022022200000022034403403020204443302000220330204300002200000200220200000000002000022000202220204404004000300242002202000300340033030200020220020022003002220222202200240002020400402202330400400023020222022234400022000234430
7138 22222004004400404234334443330432402022000020224302432002200334440400203000222034344322433004334444434304330000203200042422200033443443330434433433340333233334333000434400223033443303003404042000202202222443434003000003040200000003042302423433343343303043344444340000344303233343302030243304300202202000434000333200042000002200000300032022002002023003030340420043244222003400004433000202400000043440222220022200200202222002002020000020200042324403403404300202003334340440303344303333344332233333444444202400433030443334033200234433343443333443030002200020434434333203442300020043443004442003430033200304004444343044434430040000242044444443202002220020024223434020032240033343002444034000200000402303003040024400032002202220330433343403332444034000233243030334434343400203303400032320343443042022040403004434043300202040002044020230002044343440033344033334300020023320030330000430022002333000003022240220222022202024322020404433440333333202020302233324344333304444030030003444030044433443300202244000000340003330403202232040300233343220002020022224222000203340340433430444344442003322004000000340002002020020232003200400020200020200000200002222004404030030444034344440204340220033440000004000440304404202003003020244344443343032220232302003440002022020222222000020003322344000200000044433344343402200200202000000242403040043022023332220400000040444343400400400000000040040433430203040400440002042404403230440000433334404303443200220000233332200200202002200020000000200202220000020222220000200000020222220000020003040334020000220200020343340002222002242433443434004303434344433400344433434330340343430424332223004400340022202000030334220220444340033030003444434304320403433402400044003302002003443344444434433333402023234434444033402000334004333003000400000430003000000020232022020000402402422444330333303344430330400200432400024030434344000002002032200200000200200222044324000444024424443440200000244002440000020000330203430043420020222044334303433444000333343343423404444003434433420020202222022222030000334400004002022202202030433320223304444344402222022000002022020004434442020002033300300200302000304333430433432320020000020320034402220220000020022000434230200000200200024043344443434322203000200334430033234444240322240202004344420334434442203200033330222004320004433430303024400304334344020202022000200220220000000003430300302002200303434004433023220000204243040004300040434404043030432020040440004304333333433403343043402444343332400000020220202002020022022000020200202020020000000020222222020022000200022002002344304444404040343440433443033020300434334340022220220220244343043333344000300020200000400333334333034443433203203300204303000202022203333343330000344200240432003340300222002002020000032440202000022002000343443440030444400044344334202330022300303444000000434443344443443443003334400024344443030022404443443343020242334023300302203033000034044330223440003442000040000420034444440000220002342002002044443430000033434043040444034404034040444000004204002403020032200220202204400000000440204220043442204040303443303043333400002223320022003343342202220424244444044340404330433434303003344440043402023430440244002042022030344432022002002022020002222220222200220220220200302023443344343433304022344443444333340004344430433333444444333334433000022022000000202222022022333440404344322020200022000022022022022202200022222000000000222202200320000300440444434444440300333333334020022400002404334302020303433402044332234443334034032433000002402000204003000000022020000200022243400433000000400033334034020344443033300042200000203034033203330440200220430020004330000432000200440000330433403440420200400000000030300004300000040304000300043344343433330300000033003223330040202044403330303004302200333430003434420004403433004040000020202023003200043033340443020002022000020200200020200222022022202220002022000020200000000020202000000002200002200020002333444040002000204030404330000000000000000022022002300444332404404334334344304440003240000020244343200203340430400403432004043333402433302220233434334340440043434002020020000223203033434300000344433433430044033334430203303003430000202200223440343033033233422002020230040000332324033034430043400333304332002344440044440423340343333343434343343440002200204300223334404403043333033220220020202222223343002300030040004304000343400002022020200000002220200004430304303033434030000304002020443434430300334443343044003032222004304433002203404444340332033220020000222022344003304033442004344230040000404040200020020200000000000002043300240043033302044343300320300433030433020202022220040030000440003034443444440344042440333044343203444300030003000000030333443443343002203340223222020200023002230034330004344302020020000220000002000224400324202200022344400000000202200000000020000000000444003433443334444404434440200200040434300040024340204340440434004334433330003344243044320020200344404443430330002223040403034304030443034443020222020202220202202200004334334334303333443330000000330333002003223443343440003344404024000000223042422330340000202022220002022220003302022220022220222220022202003044440403443200002000030334433342200304334040002400243434403334304002202203433433442000002202024440200032042200200034300330400340303400402022000234030200200004003300040400003333343330400000320202033300320000333440034334340342002200440222040340304333400342022420400200200020002022222202202224222200220200004000023044343043302200043344233443033302200222222220020000202222043333444433334444024040020044304340033344330422444240244444433342200234043430202002220002000004000022220220000202240400004320044433304242000000002020000002200233232434402220000440322220022003220403434203333434343444034300000020200240234003420204044330000000000202200044040440430330000043342234044444000433344444230000002220200202420424000033330400040004334000443344030333043403003000343333303033434033043434402044334302433233033443444434304222000033234334430000023322222303440333033344340002000030033322024433330043303343002002333302000200020200220000200002222020333434343344444444344040004402444344402030402000000000202200200023343400203334400404300344420000020200200000024333404044434034303334400000300020000044044434344333340004430033430023404003400334333330043304330204004033434403022300043400322000000040020004344343303200302003403003000404430444023334430022004000322042432020020300202222000000020222222202202002202200042200020200242000000020234343343344330202000220020222223040202044444300442000403300003200022223044000222024002000003004444442400204333340030030002033443303444334334304300204430004304330400004004333443430303300022333443344444333343343442000043033300202020220303023403430004300222002002230002004440020020244444430030224442200340340033000443334040202224402000000220022023400002033404344400440330434343400222020402042224400200024223300200004040403202000223200330333304022000000404020022033030434330404223434022303034403320220340020220202204033420220220033343300333344043002222000343303334422000000404040202022222002000223433032434000222403434000302033343343040020000003330422000004444044044444434423433300030034334430304440443303040003440002022020000200042042330002034300300304042304220044333202022200000020000434444330040043000402000002003023200300003000322003340400330232300030333344300303333333330034444404343334320202204042404044420022400434433404443344003002030300020020202230334403000303443004333230024343304323034440240340200004344402000220200000440433333033304343433344344333023343034000343043433020224340044404400003330003434434300442034330300440034443000220000433333420000300022000000320034032000204304434400222004430234404302043003224023300330403430023230042000020020440200222022204200020030204420223324043330334333342042224004404004002243424444443333320000000000042223022002202000200200202022220000220000343042343334333022000202022200020000220200022022200000022034403403020204443302000220330204300002200000200220200000000002000022000202220204404004000300242002202000300340033030200020220020022003002220222202200240002020400402202330400400023020222022234400022000234430
7137 22222002002224000002004043330203020202020002043443202240042002220200204000222043433400300443000220202043040022000033004323244444330220000343022200023003332234333220020040222022002202002000403000202430444220000004004340422032334440004432443402243000040300200000204342022004304030002030202240244343020232020302000020444404034433033430004044334334420020040034330304300000203000000023000202000433324334333330023340344343322042002420000020200022033020022022002020220002002022030003030000024004400000022233434300200022220000200022002400020440000220442220034202434434303343003320202200240222403043034004304004000422022000020020203333444323222220202002230420024223434020032240033303443000420033443243343343044434433033304330022220220022202002222000420000333243303002000002022000043033304043340334034344043430330402020003434343002020030330003000343000032244030443430334304440030330000430022003222200002044230220222022202020200202020433444333033343434343322220200222203333340440000222004433344334044343303000004033430003230302202323033400040440334040044400000222344434434344200222022244330044334333333020034334343203022003200400020200030300404344402333404430040024044430344403024344334422020000002000330403300402000000020200200002202022220222202020002220400203444333022000234400022040204000433333340302022200202020222220000002002002200224442220000002323400343443030222403400343303030044342020303004043343333300000000400433334402000420200002222003334430233433043022204204444040343004423343440304440200000023444443303340032000234434044334340420202203004444304404432000342002000202022200200033304343000030030340323403330003304434022303400040403330330333024000404440224434304320004044020020200222220000002002000022202200000220002220020000002002000002200002022000200000020000000000202200000220000002002000200202002222022200000200200202200022002202022000002002202002000000200200222020020000002200000002220200000200002000000020000220202020002020020222000220202022000000222202202022000000002022200002202020000200002222022200022020220200000020202344443444434444043334444344332240300402003343334300443444033023023003220004022020040042420020000024020020043334443440020033230343230232042020022003334022220234033303003200002200000234000002233304343400033330340023000030444444443444300440030044023434340303230220200043404344003430420220303003002300000000220000000000200020200002200303320034043400034203243034040343034334240004334244020000024420020303300000200000000020220434330003300300043243030030202340330333340444444343344003403342002002344304444404040343040433403032220200020223433344443443444002023343333344444030202023444440333334322020043433343303304344330303434344222222202220400433304220202400020000242302022220340222003000200404204433402004300430333034433033043024003344033232004444344404420022220243430000002204023433220000423400003440000343404443033300302203022440002022000034303434333444334434334434000333333443304432043402433334340333344340040343444304430043000300333330433002034404203434400343203300000000330200223302334430000232004404303333442222202002002222202202202330323233233032020202004300202004004433330034302024343000000002200022202004000403330334422043443303443224403440420240400404042002200343033002433032220222000020002030430433333444444333334433000022032000000202222023033044224203023030002022200422200430024304040044444440000200033444434430420030233003033340000003400442444443030422200003040003403000004343443222002202223304304304400333334433403330333033330200302240230343302020220220200003300002003020033234444444433344000304043044204440443404443020330323034443020000403440033440344304002020222220022202022330340400200200000200000043344343033330300000033020000002200002044400000243400303344322020002020020004442033400000000034343033003340402422204002020330340224304344340333020333344344402220443422220202020002033202000340234440200002244434332303444043334320020000202440040044333343343340033002433000220040000220220200240044443304444430344343344343300034000002022000002222002022402220442020220200440403040444300300330300200000203044444022200300204420003224442042040222002002020022330004204044044244022002040444000440002023404443300030300444443443442244040040003042204202222202024343343000002024043400444000002230300333433044020040202222222234044440200000200433330234333004344020400000002220200330043432033022434030444304042020443434430004220002202400443432233020022200442203404444340333033334030023000200203000030332003042340303040000202040400040320200000000404443034400230434044403433434443000002200000200034342344440340304440334434334240222440344042420000344343203444303340002000333343424004034204043003343440444302022244334443043220000200202043040000240000004000444400024434400344322300000000343344222243002423243432000422020002220000000030002044000404020234430340430230403003043003443344443002200404000240020200300000443434233430400400200034302000220402223434033434043404440404440002002002004303333443330330300000044334443220220020220220022203023333330223300422300432222043433334443330030333032020020022202000002200020002200202020220200004440044043344433303403440020220022002020022000200334434400200200222000002202020200230004044400200334233040304204234030034022000402003030433002033300303033034444443333430300043430000000423000000220403002020022002200230222034430403444300432023034044042042202220403332202244444444433440400000030023000020343330403320000000443000004432444222220302222020000204444000024443033320003023000340304422304334000030304333003340034433430002023000403000004303004003044443443000402430030000420003344400202000003302020000004400444242343302220033330422220022004220004402200000430002002002000002020220000220002020200022000000000000343344033044440200000003320024400044044000022200000220000332220200202220020000022220000000000220000002200303000243444004003434444030200202400402000000000002002022222022002000343403003000000202220403444430044442000220000200022020220220202203340202000043302200034234334003034340304430222002222000220000202000234343344444444344343332303000200033333434333303000404400433024434303303302200202000033220030230344344334304223000300420042000002224444300020404433033343433400434000040022000030030334040002000000020032000204044433000000022433340343033330040300020004344040030203434302004300303220020000203330020022000000222003030243303022033300304424034333000023343443343344422300020204333400444430220220020044000020444020343444443343020300000223000333003343442020002444303330222020334333334440004442333430224400030424043422002303004334330340344300030040340320304402220222000002020022022224220022222333343343442003043033300202020220303023403200004300222002002230002004300434434344404403303304444403002022320330224443303434443002000000330300000000002044303433300230440330202024024334043403330040344030333200344003043002020022000200004000003432000030020302200200202003003423320303433040402030034334032434334330040200443402002200000000000022320402222000430220020000202222040304200422333443444320200004400440222300202002020200200000000203324330033040334400000300420222202440433000300003034020403320240000024440220002022024340344003002243030032003320200022002222400222434344302334420333343332000300420444022002422202020300000000034002440333330243003044220222000000020000000000000000020202220220202202022020200022222002200000023330000020000202020002202020000220023400203003004230403344343304020002220230400203303433343044330200444304200000400002020200020002000020202220222200220200000202020022234430033333333000020200000002002002022000004342002200433332020000000000222220420303403444343402303344333403344300000034340300040440220000200003320200400022202202000200222033203200020040202220223324340003002000022044443442303002003330323333302224440030033030304233200334434334443040343433333333443333343344043334300200400020400022222222002020022022022222200202200200002022220000040220332022042220022222022003024240343344333433440202220242222042004440333443303000400430000040200020330430433040443334333343344324003434304343343440344200020020222022202200022000202200
7136 22222002002244303302002320000202020203430302002020000000200003323433420000222020200222022000220000020200224400243300422222200000200220000243044433344300000002000330434033444344334040440000204332020020000334303000000400024344440000022033003403343040000340344444340300433404304030034303434443444343343444343004333340333304402200200400042022002002024334323403043430200000220220222200020000202000002000220020020202200202222000220002002202020000000020022022043020334443403033430004303333344332200000422222202200200022224440344032002200020220033443444420304434202202000320000040434403440422200320000042430400000000202000040040000000202030333334343042304334433330343434403334400030443300020444304440043343042404430000032003342220440344434300004222002333233243303002402020200220040300002020020334034344003030330003034030202000443300304200220000002034004433044443400020022220000000440433344334004003034044220220222022202024344343030022000222022202020402304423433444403300020243333444343033200220000020222222220200002220002220000020002222202220002020022220000222022204202022200003044003443300220230033430004002040340200440344344034344402022020000043033040004404404222000024403433033000022003333000300000200000202002002020200200002202022220244432043004400044340222224344400234433340040200200022244430402044400202020444404404042003003344324442220300034323400343440300444200200040000022022022020020002420040000000000302200344443302000334300400000233334430233432002400040000000400404440003343424240003432223343400002234403002000220024000234340003040003440000240000024330302402044202000022022200002020020430430000000200002040004204433202000030334220220444340033030003440020200220003033043040400442243003004334033322202200000220004420040000004302333002200002022000200033320003003033434233432034404343340000244303003330344403220044343004433344030404044344404334044400202000200033444344344303444024424443440430000323443333333303343333200200020220020222022002034344323000000030034330043222020202204343340202222022222030200002200003002022202202000344043444430022022202222020000002022020220020002040330200000000200003440304032034400303034434440030034443302220334004434433400343304344444340344022030033220243422200004200002200000243333334422230202443432220003343222300344440400222043420003344344404023303220220200002000200002020020220303003002020200202002200400343003300430334000203220020002000030202202020000202020220002020020200000200020000200020022020002000000420230434303430033033004434044043404434004000040400000204400332034434004334433400000240020020220200220200043233000220000022220220220334043343333344040024202023422203422220244343334344434404403430220202020200224444434440000022200220202000020000232402043032000222002000200000000000020220220000222020022000002020002200022222333000433303320022220202043304443303020200002023324304443443343020242334340043032230044423334044003420243020222000220020220043300333333443333200402002044440403003200303340343444300030400404300000003433334004343344203200020330022202022000030003004332234040333440002304442033332242443042333043003343223023230222022020203440344343440440033330034302024040333300334200022234304030403003002222043443303444444403243443443430440400220022340400004022344443444333340004344203200033444444333334433333344344333333434400340343322444040200233420244430222200200200203303300033330330433022000040022020020233443222200000002023000020003430433340444434004334040033403002022003303033300004004200222320033003234332022220200302204334343302030220320200003300003403402044302222222203040222023004300430300002000043020330333424443402002023000000220023040002020244404044400400000040403233404330444443334433434342220204000022040000002204002030002240404043003344000200000202320002300344003030000043434044004430043033340443333330020444034322024004434444433433303334440200002000002020000202020034303334200002233343442404333034443420020000202320020044044440040023033443000333443343303443220200200000002203333340433020022030000020000002020204403333434300004440244343443430330304020332020020000222202022020200000200022022020000024443340404404332020000202200222000234344344444344334343440003000222220024043340034300444403442002433303000000044400434444402020402202000002200403400224443330034034444344423443040202222224434304404433303403002034343444300200340403322220000020000000200002322040344033433044343443434430034443334434033004043333043042200032204322222022000200002000022000200344330034033440323020202303340303040430040002433334000003330002300240003033243044343240330304433030433034342022220020002220002202002220222202000200002000200000202000204434042000000020222002002203443043303224444040244333443334030004440300202040020000240000000200220022000020022203304300000333020022222243302220440404000442023004443330030040302022044303402002200022020200304002004334220033330334403303000400434344044404443420222044424034240443443000330402220020222020202330303202200003002002003400000220440000000440440002000334334434330004433303023000000224032233333203333034344443334020420332020300020022204333330022202300022224340220433220003200443344433330033444343002400243434403330334304434404022022000433334434343330230004004400200320200220004200234300302022300002002033430332022200202032004400030000302033443434300300320444333002004330340344334433402333404444340444333200402004040003403343334042242434202224244433443433004003023044343043302200043344233443033302233444444443020000202222020000222233334444024040020324004020003042000422444240222424433340022020302023030032003000404003004033334334000040000020034040022200004242333334402020330334433033444434434443330400444440344034443030020343333020202000020202222200022404404433034343033202222200000020433044000004020224002220020004044444000200022222200000000002000000000424000000003403040004004030440022003000320233003000343333303033434033043432202022002002200340044002000020230333333433330334430444433333333303040222022204344002000034433342020022220002202202002002222202000200020300234444303220000202000202020023333333433434442402000200022222020222202000000000022320020204232234403404300022220043440433433443403444303433020034303334440000200020000022022202024000343000030022030040040443030002000000043344333430300022030003022022200402022220000403343003433030040234340434330430434243343333434443340022000000222002023434434044342200233023043422000024434334404433344433343433444300330020220243343300333020333043434333334404020433333444333444304434004340032000432444333430220222220000000002333430224400020020002022002202000220220200200200023300200423030000000444332020202200344444334433333444434434332000034044400204340220204344034040030433444302002220002030003043343400003340040443332200403430024000334443303434443002000000220022024300002022000200333003443040402040323420302032223300200023224400200443420220202222000022220202022000222202000020233033434420330000232020023300403300003003042202440020000200002002002200003300300022220003333444434234020000203333404340200022222002000220200000000222000020200000202022202202000430000002220222000000022020000022220000000002430034220020200044002343030040334443433434300344000304404340320300200022200020000023444402022334400020022202044334044443444024334424434044430300003440333003344440234332300020222200200202220233003303333003434443443404430003303033320022300343344303334400000222000000020020202240220004030400302003444240023434403424020000230400430034344402300220203000440433330030034343440033002000040432440422430420200303234340044404400003334400000434300444302003000420304443030440000444444343033033300444223043402032000204034434430222002200202202034340330424023300330200403320200344033343343220200222022204200020030202220220022020000002000022022224332404002002240224444443330040030033030344420022002204003230400202022220000223333340042040334000200200020200022242242034043324042022222200202200403034344443000343443002022044443344444344330344243040344033433440202220222222022002220000220000303403433000343403043333400200020243334333343344322303434034343343223044430323020222022202230022003434430
7135 22222003003333000443443034440342034344300043443434044004200440030300234000222020200222022000220000020200223300234400332322200044334334220020022344430444442220222330020030444044002202004030004000202204444002040004000304033433330004032402324342234402202002200000200000200202222202202020202200200202204000043030444403032003302200300403344342004034044004020403040004200422002000000022000202000033334330222243344430400434444304034043330020433302220002002000200204004440400033402400204222200222222222000000202003044040002220022403443044434004444334020002200020343343444234004400020002004033304334040042430430330000202300040023000000202000000304204304440040040444020343344403344404334000020333403303302404004030023033344334432220220022202002222000020000222202343443040402033404402033044420434334034344003034330043034430202000002300340240334000402030044433044443400020022220040240000023344334444003034044200223444344434340444340303344330444444202020402244423433444403330040040004333043300344334400434233333330200002220002202242030400244434220002020022223222000204430430344340333433332004422003000000430002002020020242004200000343433343400000400004444030003343323033020200000400200220022003333330030333433303202004004320200203002202322220444404302003334344340222222033043002244430003400000033344430402032200203434333330202002000002022024442220000000030333402000003000030033330033024040202030303000002302333304240330000344443303404334200220000222224430200202002200020000000200202220000020222220003203330020244443303340002003420020000220200020434430002222002232344334343333402020203344300203344340220403404040040244442000000200022202000020220220220000200022020002000020200220002022002000000002202002004334433333343344444334044420340003042002000220000222004330003300043034003033020222022020000302304044300243442234200043220000203044033340020040400300002002022230203030433400222030420030003020323334003400000233002000000020000220202020002020020222000220202022000000222202202022000000002023344043343434444344442323033240033030334344404434343022220222203333430002222022003304344043030020002020002044433433433402330400442043344044443320000020420043302220220000040344300020443433333430433043334200334343422204000200443340044243333230422230202003433320443343332204200044440222003420003344340404023300403443430043404344330203243443000030302020203202004433404343003344024240033200234003033400000043300004043024340030330003403444444344304404004034033434442000030323443434334340044044003343433434343343003000040444444320044003400024004332200403333303030434330344334044020200043443433344443443220200202002222200000233343430033303422220244343332022202232430233402000202022204444434440000200200200022002200400242302034043003044330204300342302300202002003020333030033400440432440044430404333000000020002200002002002304443303020200002023324303334334434020202220044400402204022330043033440442000302004333003303043343000333303443302202002002000002020000022020002000000040000040303000333330433002034040342430440434400000000000000200220002002200000202002202002222000002222220022002202202202220020200333033430300220022020234334400000002002022020000400002004044020200044344334334044343002242440424230440220220200202022002200202022230022200002000222203330400020022222000000222220022333344344333333434444344342222000000200222020200044033344024022042434433044444000300033444404433443300400330333343333330400444444443020022300002303443402020404344302033442243334443043042344000002302000203004000000022020000200022234300344000000300044443043020433334044400032200000204043044204440330200220340020003440000342000200330000440344304330320200300000000040400003400000030403000400034433434344440400000044004224440030202033304440404003402200444340004343320003304344003030000020202024004200034044430334020002022000020200200020200222022022202220002022000020200000000343404030303334200002233343032242000303302003200040000440000000033303000344022002433000224030030440443433403330004230000020233434403404403040000004044300002444334344404440224040220203443040402004340343333233230444300034440433304304340033304443304303303442004334343344223000203003033230022002020204030323003034302323344420400333334334332344243044440443340343330343434343020223334200402000220002220000000000200022020020202222220020222220200000200200004023444003200020030004443330040330004344333032020024000400002020220202200004443334434033004043333043042200442200242233433444340003400023000200204334434033444333430442404434040430340030403200003323442220402433404343433243433434230423230300203200434342433000400040330000002002220222443044042420000403404204333202200032000444404320000020400334034404000000202022222003334434330004340202020020000220000004300330033400034433344042444444444020022222202202220440404000403433440003230020000302033000303043443300033434300003003002002330400000003304404044304430304044404220203300304240343200334334303440302220020222020202220202202200002002002004333333443000330330330333002330220220020220330022204024000000220042444344433333402022220002324420333032034034433303444400022202430042240204334344004030433034422340040344330434334033402020034443220230020000344344333044443343434440200002042200200023330000200340330430434022000402003430433002000000040400003333320000200000020204300300320000333443004334340344334433220222043040302000200022022220200200200020002022222202202222222200220200002000020022020020002200020022200220000002200222222220020000202222020000222200002222022020020022002020000022000222222220222222200024433434043430404002440034000004030322220443000202220200002020022200002222000000002020000002200200202202202220000330422220022004220304320404444343434220403042444430330404234403034300033440000022222000200033000003434333403330433200022022000200033032300004002220200202220020000022220000300042003444230430303000243444002004302333343433434033002033303033002002344400300334300020240444444344243220340333344444442434333444344433430002000043342200202400030043300020002002000002020002200222403333432043333434333202020022222222022020002043444344433032002000020222020224203023340204402404230234033044243330334344344303042000240000320020434042204440200343430024044434044022300444024423434433000002000220222223304433444340400433034403022300042000222004000040020400344040030230200020220020030202203222020002200022002444333403030243303022033330422322043444000040040002402433344433343433404000333343420202202200220404003440020222220343434044444333444033403303443434403000342300222022002000003334444402300203444430044332020222002404003443440200400203200002002000200002000222000200000000022222020022222000020020222000020000000202020220020020200202200020000043443334443000000402404000000043303200302340440040020330220002202020002043044444330022320000000200434044233443003404043400333020342002223303200300220433033000000002202000230344443444400342000000020402200200404030000430000000230040202200002002000020220020000200002002002200002200244433034040000223343303034044340444303030204022222002044334344422420000222003432002020200230030424024440440044333440043444044324222202022022200030034220020200044002343040043004240433204000344003002202020020330320200042304222000222043433402230020322202222000344420444342004442402022200000202004032000433330440242000023422200200202224224043343333003434443443404430002343400030022304202344343330044020000202020002204020000220040433430043004333220020434434040302034240300200004344434033440200303440433333033304343423300332000020434443444430420400330234343344402203300002200000434300422002000000220002220000220000400000202000000000222220034002002300204304434400222004433400000043430403330030240330403004420204233344434434300200222022200200020040204443444440403334334333342000002002440444443030240300034444443303303333200022203224430304443000243033334444334444434433034443440200344434344433323333443430022022022222200203340200034344443202000220220203403334433333433443400404404403444022000202220202222000000234404330044440304344000030302002222002020220220002000020044323302020030302202233000030322020223433343330433443020020
7133 23220222344033040043443334444343020200230003043440000003200330000000202003222000344333033440330040434340223300234400323323244440300330030020032433340300000002000330434020333022002202002000204000202204222220400003003430322042443330042303330203320040030040344444343032003440244430434303402200400202203000302000000240042030034433403034403432003043030030323002003030230044004343222400343033234303032003440043340434433434444300420004004434340033033340344342040040004440400033403044000000024332233333444444202400433024443330433403443044434004444334020002200020343343444234004404020002002000002002020022200200230022030023404422000000404043222220202002230420024223434020032240033303443000420033443243343040044434433033304330022440443022204304444333443333333240000002303034344330043000032320020002030200403030030002202020202000002433200400440000034002002244033320204034032224434334444430022003333334340300304334222022202420200202020023000222022202020202442230300323302233340404444333404022200220000343242444440433034443334243303340002244404420002020022220333444342200204022430004300002002400220220022023330334303200433000200200020200004044343033302044303300020023033340433304023433443322020000002003220002222202000000320244340002202324443242434040002230200204333333422003443300020403403004433344400402042200202020222234404042403402300230003334344420222000202440340444200300440000033033033434030002420034400040404003344022334442000443400304444304443304340342443344430444000300203000022202000000000202220020200002202200000220000202022002022202000002000000200000020220202002000202000022022200002020020200200020020202220000002202022000200020200000220000200022020002000020200220000000020020200222220220222002200000020022222002022222202222002002000220000222002000000000020002003022020222044340300434403033400234332243200034220000204033044430020030300400003443033304300004200300222020020000000200000002000020000300043000000040030440430203302443343222033443034344333444320004404042000000402040022020020202222044222040300440000300032044404434340022220222200000200002222024000002022020000020032020002044400400200402000403444340344042420020000020420043302220220000020044300343240200000200200023034433334343422244440344002204000303333230433334343443433334043343332204200040440222003434002200344040033244002002024403040300330203202443440030302020202202000022000202002200020240030234202003030200003340330403430023000020002000022200000200200000200003022020300430043244004434330403300000034234000004000020000000043440000440000444340304004034433400222220020343440433443433020300434334340022220220230340302402222200400444434020322234044420233434442022202244043424334303434344234222402243000344430443404300023000232402000002040422000032003002020022002040220404222430022000004020002233044444000000400030043322220402043302220040430200003000043000043443300343422002020430402240023300002320443034330404224333020000443320000000000220032202002002033334340000344040034030333003303000202000444440344002043030432340303343303000030400333330003303434430340242000030034444333332242220022000030032340220020200000400204002002000202003003344440043402020404333300334003433000000020022002002022020002222220222200220220443433420200220022020400002344042220222000020002044202200032000000223334433330022022000000202244024024033223204022000220204400322200340042002020022222224334042200222202200043300000220444433300304044003020000203430040444434004304040033400334322003303330000304304430444043000000202004044440433034404304023334300240040400003300003403402000202222222200020333433004300200040004000334340030043004440343000200443000222000220043420233230022200000000003000300302000200000043344343033334340444433404444440430034300032222002040404433422020002343343330002044330033023334343330330203043032204002323330020444034344324004204424200200033334220200334303034020033202040304330004200002203043442232000043304003204030404444444344422243040342222002342000220020400330320204300000002200000020200020042000003040003004040430304444343400030303230404334340330030302002034030440200200000202000000022200200340030003334403003000222002002020022220440020304344440344334343402204323003034004043344434044000002002002022243044440440040020000002020002343044443340002000223334400043403222022220334033202222220020233330344400340300004022000042344434030003334440433004430304303022434030000200302020443434024303220002202300302024444020022200332204322244344333430004300024000200342003302000223040340232000023030343200020034200004030000003034004330000000220344040442000004200000200004343033000400040330000002002220222402000403034044003404204333400020002000000020222002002202002202200222222020244030443304003004443003432040020000200000440344224433044043344432022233303002024022000030030004004044333042020002220000000000220000000020202000020344020230003403004334304200000002200303000200020200000000334343244300000020002020002000220002220020322020302330303202200003443443440202222002220330000443422002000400220040440440022202022444440224433322400022224002022220002423320444042020020022202000003300034043304302024220200003330030334433342230433400202002000202020002220220200020000022022000022443343432220200002022204344002233443004400204030032044000202000300200002033300202042003300004444003044334343400000024000000220204000023042002200202000202233430222000202023334344200200020000002202022000000202000020000220430430444433002240034443344233443422343332044222334043330404444020000222203334422024040020044304340033344330422444240244444433343344320002020000032003000404003004033330220403302020304004020022200002222000000034343300002400400404034034443333200000002202003220400420040222020002000020202222200022220202000304000330243300022222000200333300330204000430000203230044044333433304000233444440000044040004333444400000200040004334000443200343444303003443444343333040200202033002030022200220243033323022002000020200333000400303332200333340000000000020000200022022002000030033342343044440034434434002002444402030403340222034444300443333434333434343344444444344044440003444304342424043222204333030333344430020243242243300303400433220000403023433000022000230000420020343032244440200343430044044434344322200032033330203320434330403334033003340004330434304003400030340000000030022034030020020204340040440434340030330030434220020000340004434433440444333002022020020000202244300000020222222202202002202200032200020200232000000020243434434432002020222004020222220000020044442033444033403343420202200400042000222040443444443330000004422040220003340040302044334434333443443403300234433304304023020044000444333020203344200040320433333444434420333440430000404340200334340200020000020022000202002220002020002002202000002200000002222200002020020000220002343434442402044444334433030344043033000300333403443040402040323430202032222204200433220044344003003002434433444200004000403032000000343034433400000303000020420404344000302230002004004434334030000200443443443344434432000022020003333444434234020000200000202020200044444002003443433322020000222003434330000000020020444024440220022003440043444322022222204440430003024430334400022222002020203330443334344343400433000403303430034004434200032403333044333002022230004020033343333440300034000220000002020200002222220002002440000003220000033033000022433402220222002202222202020002002000340003020300040033403230044000002200004002043434443200020022002200024043043004303330022020403424043330230420200002022202000220200444334200000400002020200023032003340202440422430420200000204023344402203303333333434434300002020220200000020002000220000200000202000000000222224034302002000204340020040443403344303300002043003330020240330200004423230403000020020004344332033200200020020202220222220200002002000022000002002330333334040230400043333334404404444200022204223340002220040320000002222002222202200002220244344300434344433323333443430022022433333344343300240403022220440343443002022004440022244044220430004000300033430043434443444444300200302202004432330403433000000403043223043024334334443444402300200002020300202202000200430333030333033303334032000202202
7132 23220222344033040043443334444343020200230003043440000003200330000000202003222000344333033440330040434340223300234400323323244440300330030020032433340300000002000330434020333022002202002000204000202204222220400003003430322042443330042303330203320040030040344444343032003440244430434303402200400202203000302000000240042030034433403034403432003043030030323002003030230044004343222400343033234303032003440043340434433434444300420004004434340033033340344342040040004440400033403044000000024332233333444444202400433024443330433403443044434004444334020002200020343343444234004404020002002000002002020022200200230022030023404422000000404043222220202002230420024223434020032240033303443000420033443243343040044434433033304330022440443022204304444333443333333240000002303034344330043000032320020002030200403030030002202020202000002433200400440000034002002244033320204034032224434334444430022003333334340300304334222022202420200202020023000222022202020202442230300323302233340404444333404022200220000343242444440433034443334243303340002244404420002020022220333444342200204022430004300002002400220220022023330334303200433000200200020200004044343033302044303300020023033340433304023433443322020000002003220002222202000000320244340002202324443242434040002230200204333333422003443300020403403004433344400402042200202020222234404042403402300230003334344420222000202440340444200300440000033033033434030002420034400040404003344022334442000443400304444304443304340342443344430444000300203000022202000000000202220020200002202200000220000202022002022202000002000000200000020220202002000202000022022200002020020200200020020202220000002202022000200020200000220000200022020002000020200220000000020020200222220220222002200000020022222002022222202222002002000220000222002000000000020002003022020222044340300434403033400234332243200034220000204033044430020030300400003443033304300004200300222020020000000200000002000020000300043000000040030440430203302443343222033443034344333444320004404042000000402040022020020202222044222040300440000300032044404434340022220222200000200002222024000002022020000020032020002044400400200402000403444340344042420020000020420043302220220000020044300343240200000200200023034433334343422244440344002204000303333230433334343443433334043343332204200040440222003434002200344040033244002002024403040300330203202443440030302020202202000022000202002200020240030234202003030200003340330403430023000020002000022200000200200000200003022020300430043244004434330403300000034234000004000020000000043440000440000444340304004034433400222220020343440433443433020300434334340022220220230340302402222200400444434020322234044420233434442022202244043424334303434344234222402243000344430443404300023000232402000002040422000032003002020022002040220404222430022000004020002233044444000000400030043322220402043302220040430200003000043000043443300343422002020430402240023300002320443034330404224333020000443320000000000220032202002002033334340000344040034030333003303000202000444440344002043030432340303343303000030400333330003303434430340242000030034444333332242220022000030032340220020200000400204002002000202003003344440043402020404333300334003433000000020022002002022020002222220222200220220443433420200220022020400002344042220222000020002044202200032000000223334433330022022000000202244024024033223204022000220204400322200340042002020022222224334042200222202200043300000220444433300304044003020000203430040444434004304040033400334322003303330000304304430444043000000202004044440433034404304023334300240040400003300003403402000202222222200020333433004300200040004000334340030043004440343000200443000222000220043420233230022200000000003000300302000200000043344343033334340444433404444440430034300032222002040404433422020002343343330002044330033023334343330330203043032204002323330020444034344324004204424200200033334220200334303034020033202040304330004200002203043442232000043304003204030404444444344422243040342222002342000220020400330320204300000002200000020200020042000003040003004040430304444343400030303230404334343003000002004304303223233230000204030000022200200340033300002200303303442004334343344223440343032022223022002020234404040003034004043344434042000002002002022243344443443343343333302020304020024443340304300223334400043403222022220334030202222223343403303344400340003002024333044344434300003334440430004403032033022434030000200304343443434024030220002202000002022222020022200002202044444344333433334030022000200342000034333443043340202000040303040400040334200004000000003002032000303033243044343244330304433030433034343033330430043330003304334440222404300403034044300202202000203340002000333343424004034204002402203444444343422333440002303004443030202020020000230000443044444400344043344432022233333332024022300030030004004044333042020004443330030000243033000343402003340344020230003400002002002200000004433330033400323430000000334343244300300340002020304030443034443020322020302000000434433333443443440232222002440330330440444002000400220020220440022202022222220222200022200022222002022220002220020222024040043344402000003300034043304302024220200003330033034433342233403400434302000204040304440443403343303022022000322420040234240230032042204344034200220032203204000004344033234030300200004003300404044003333302224000044334343433300324000333440434330340342002200404333404233400222000432023334344200200020000004404042333330232300323033440403433444430302220002220022200220222020004322222334043330404222020000222200002244044340020022304040000022000422222220222222200020022020002340000002000000202000002000003443400034040034002020022200002222000003302020000002200400232302302220000200033004202003220403243340444320002000020202222200022220202000304000330243300022222000200333300330204000430000203230044022333430004000200222220330022020004030444400003403343004004000240203040444300000440444043000340400404000002030022200220220000040344334333343403333000400000002230000020000003030323000200022024034330303300022020022220002202202002002222202000200020444302222000220000202000202020022222222022024443000222002022222043444434333030300344430020240242243300303400400440330400023433000024330430000420020343032244440200343430024044434044344400332033330203320434330403334033003340004330434304003400030340000000030022034030020020204340040440434340030330030434220020000340004434433440444333002022020020000202244300000020222222202202002202200032200020200232000000020243434434432002020222004020222223000340044444300444000403340220202200400042000222040220222240003333302444340223030040020002022002404003443440200003202200002002040340042003444330340400022433320320433333444434420333440433033204343430334343433043033340024033434334443334340304034434300004403303304444403002023020000220002343434442402044444334200000044043000303033300230440320202023023403434304444434400200440044044003003002434433424203334300403032000030020302200200000030330040223434022303034403334334304434334303303400220220220044434432000022020003333444434234020000203333404020200022222002000220200044040333444030204000303033343343444344423440044333440040444344024222202440433000344403002200042224334040430000220002344343400433000403303430034004434200032403333044333034344203304020033343333440033334333423003332343433304444243004032440033330440303000000000022200202220224004404444404343334334333340300020000020033433430022000002200002002020202220200020022002200022020020002000000022020200222020000200220200002022202000220200222002200000200002020200020002000020202220222200420200030232020022202200000000000202202000304043440400330043334000220000200000234000000033444444034002002000202040020340440430344330000002020000000020220000203034423230400033343343004344332003200200020020234420222220200002002000022000002002303003002320233233343330004432202222200022204223340002220043343033334444334442204403004220244344300434322433043303420203344344200000022020003220403022220440020220002022032220022222022440200004303300033430040202223444444300200302202004432330403433000000403043223043024334334443444434033433004343003202202333400430333030333033303334032003434434
7131 33333003003300343343443034444343020233400000020243003000403003330300404000222000000344400334004424202032000000203200022222200033443443330434433433344333333334333000434400223033443303000404343003434434444443430443444043444304004443402202023432243303343003200000204044300243222203202020202200200202204000043030444403332300002200300400042022002002324034020403040002400444304300003042000204303044443440220020020202200202222000334043003202024404440034032033403434334443403033434402020033340332233222000000202000204423220003400200220022202002244334020002200040434403444434004430343304334333304034403403043043443333434433303344030000232033332330303403334034430222020020022200022202002000020022003202202303033340022022200230023330230433343403333444032322000000020220020202000240034340003030020443003433004040440034402304343404334040040444002200302004422200033334344002000220030230000022200220002000003033334334222022202020200202020022000222422202020202224420200222200000020343332000343033344334400434222333330340403330403334404030403222202220002020022220222000202200200022020000200002002222000000000200002002020020200220022022002022202022020004432033404440030000044430344403044200220022020000002000220403300402004004020200200002202033334232303434003334044343444222033040330044022000200000433344433434342200204343444440202002000002022024442220000000030333434300033033300000330000044040404303000003334002300034243000433433002233444334342200000202220024333033043344434404444000202330000434333330003422222202000002220002020243034434444334344430020030443333443333344330302232042434303344344203304340320403404040040244443040004204433303400030334220220444340033020002004434344320042022043044000003302002000220022222302204444334040024204442002002000220000222000220002200003030443033030333033430400343300444300243442224200043234040343004033344430400044300042002433334343430022000222020020020002020222220002004000323443000000030040330343434402034434333440330303433444000333343343423004444043022200002202020000200002333433304433030334344404434303022320222203322024402222022003304344043030020002020002000022033433002334040403403200004043320000030020043302220334004404200200020002022222020022002220344220243422244004200002200444243333230433334302003023320403303332300344440000323403030003300344040033200002002024403040300330202202002400434342020343303440033044303403340430340033200220403432004004403240004043024340030330003403444040300344440040434433030403000004434334020224002200300402202024020202200220422200000000230300442043304330034200430003200323020023200200000002222003443030024220443440443034434444433030033340340444204044443433434442042204244040222002440000200332444434443444304034403044030024030222002044443004033420203030033003004343443440030444040044200220202220022300303422333000023334433334334302022220020200433330000032004442002202020202440000030004430024440002024000002003402330222034404002202000233303443303200202034000000002000233030034030222043300034040444000004204002403202200202200020330033303433040404440043442234040003440004020000242224404004304444434434404440444444224344343432003433434330330344243343434340404330333002032033040433303032443443033434002242440424230404004034340330300220022434304002433032220222000020003033204204000224304300440022220022022004444343333200202422330030200244320203300022200020344304404400042222003033333444434433043304400220330024444440340300020000200200020444434004302204003204002422404400003302004004200333334432043334300002240433034400204022202000022000044400033334030434300402422244204033000403434022204440334300334020420424040034020000304000000224030420034343444440042204340000020200200202000222220002200202022220202000022020044443303003044430000404340333344022023332343343330042000240324044443434440440430402422204002323330024000020200220000203323200200044420402022320203034002022202000200243330200002233343442232000004443440340020000330000400000040040023033002200000223040000220220200240044443300000024244343304303300034000002022000002222402033343234323034334304334300302003430434444230200000202000000022200200340030003334403003000222002002020022220440020304344440344334343402204323003034004043344434044000002002002022243044440440040020000002020002343044443340002000223334400043403222022220334033202222220020200000022203043003034342000344344204003333334440430004400304003322404300033433004343443434344000443334402000002024444020022200332204322244344333430004300024000200342003302000223040340232303343030340430040304200004030333330302304303030000420344040442333334200303200034343022220000000240303343402220222202000204003444304000432333434400004000000040444334334434040030020220222020222000220002000220000230202043043333443333004000222200022242200022022222242442020022444434434440440404333442020002220000000040334044044030202004430044343400400004000000220022420004403330033400040403000000443430333004444002220220240003440302220434333434343234243202240002002002004303333443000330300000044002440220220020223443344403023000000440003222333202222020200002220000003003302023320022234333334433302040032330304334344002400044003304433300004332020002200220202204402403403343340032022000032003302020400243303033330200443244034433343300040002022000302004040344443400044343433400000043333000022003434300000023000000220203000020022003344303400203340300333444203034043033300200020004042242423000000302000420400330300340333204002230043334433244334322434442033333002020000202222020000222244443333023030020433043020044032004332333230233323300020022020002024000043000440343440403004000220200002020002002020022200002222000000002020000002200200202402402220000240044443342000220200220030222020002004020202222200022220202000002000000220000022222000200000000040203000300004204243022322000200034444200003000334033030003444003000000200020002002000220024303000343440000000020000040200202000002000000044002002400400200220244434304444000300202220004000020040002030222333433304340443004030033344343344443302204434334334444402030403340233443333404220000202000202020022222222022020002043444344444444002000040444343200200023343400404403240243042000202220420430433443400222000400043302000002220003400020303324044434044300040333033324303320020220003334033003340022000200000022030003022344403404322440000400020000200000020202020202000200202220020000202220020022000000222032343434404324044400403323043444000044434004404433344433343433444300333343404043343322002020222002020222220003430300000233000003032200443434403000004000222033443444440002222232000200223200000333434033002000002002000340344003340043403044340003000333442020204433200030420300044323303334000230300000202020200002020340430404434033444034334403334304330434434322204403303304242200004044020330224443303434443002000000330033030300002044303433300230440303434344044034040200000020022030333200344000020200020022000433330333304022000000434343344300300204003023320303433000002200002002002202003000002000002034334400030000300022320402222000434234420044303333000300204032222002000220200323330000222200202004002000020020030020000440044332003304000444320233343033022040344403002204002220230000020000220403022430400233344342443034002004404200032403333344333302022443003343030020040330000043000424004042430344400000300330004440033304243003044324333044000043220224003300000040202220220242200203020000020000200024400000000344304332040202220200020033443340433430034003444440023434200222020000200230204443433343044334300233003344440340443434300024002000020203334332430030300303000024432343340044442222020020244003302003403033040002020000000044444343000000033444440220020200222020034434433444304433400030043430400030330223000200004420204203044434434000200222024200200020020204420220022020000002333342022220242000004003303020000043333330020432424403322204334430334443040020000003333443333303344003334300200433343400022332222040300023032344444433434403334343432220002000220300402000002200333433440433234434433444344330202220222222044304443303443303000200200000040240424444304340420220002000043344322330202002020020220024004023424333433343300200220020020
7129 44220222022000040043443034224023434344333343420234342334433443330300202004222030200222022000220000020200320044303300022222200000240220000202400433340300400043444224024433440300330040440000204332020020000334343004000004030200000000022022002002202000000200200000200200022000200020020202020002000202202000202000222200222200002200200000002022002002020220222002002020200000220220222200020000202000002000220020020202200202222000440002334434340000000020022022002020220002002022020002000000022042204440333333202300344023334440344022002000034004444334030002204440434434333203042303020043443004403003430433300340440333432400303344030000232033333220202002230420024223434020032240033303443444034033003243343320422202200000043040022220220022202032222000023322004404434043043434300220004340403030020002343200200000000004402004343404334040040440002300202000022200022220204043044220020220000023344304442303034022230220222022202020200202020433440333033202020302230024344332244444430303322000302433200220000020333222220200002220002320044030403222202220002034422224444333433343343433203442022222000044334300033022220220202200044304300300020200003033020000042022004404000000322000024403033033440033043333440340440344400202003003020200200002202022220244432003000004044340222224300040330022344000200300022200020002000000202020000000000002003003344324442220300030323444302000304000340344440040433433433020430443034044400004440303200200002203444334344400000232220024333033043044404404444044040004442202020200002022222202000002220002002000220020000220200043404403004444304404024334343003404343400033433200042020424034030304323442220043304434433303400000002220220222020000040004332202042020042322020024300333334302000443044444004432244330300334430000402002000003003444004044304400304040000000343204302043303034034000232220222222200020202020020002000022200200022000022002200002020200022000222020020020002024222320442000000222002444444434404224203433302043343444320000004344333000400040020240434222032344433002202020000200004040200002200002002022202202000340043444430033022243332030444443033034334434002404230300000404344002000200022030023433334434444433034434402220220000020023230343334322444340044033334400334320333304002200002244400000044240344443434300022220300443004430400000003224004040304400433030044200002002023304030400440202234334303043402020434232000022042000220022030304430330303003032033402203240034040343034043204440324200000200430030430003344340304030000020220343402020022022000020200202020020003003043444444343344003403344330034200430003300333434033344334044020400343443430022220220220200402002222200000433343430033203033334300002220200430403300204303000202022202222202220444304304240432402200204333043403034000042320202020022020022002000230404222430022000000024002344003333444000344434443344443443403303334404020200002024423404443402202020232443430004042240000044443030002020202020222000420040220034400444444334442433002002033330304333204343003404333430000300202042000004204002403020022200202202202000040000222220002202020020204202000020020000222222202003403332302302202224323232222022020202000200303000004433330020202020303444400443000000004000030004440443333434002202000320440330330334344320200220022020200003022433334333444430003433204200044330300244440022444022022000000202222024024422333300433444320200044333344024044344404400044444000300000222202200220000200330000023300003430400020000200200020000020000202200002200002022000000002202000000200222220022002220233032230344343300230342202030324330300003344443040343400004044400403344000302020022203330220200220340020043000040020303430000033440340340043434333330032203400000023430400434003444440034433402022220204000022020000002204002033340000303400242200322024442434434440002033400440000034343033003340002022200002424440023000020200240000204444200203303320334344220204043334344202000430202220200002222202002444333003304003200020000440000300033330030022044334400333444030000220220200230033334403333023233434403404400043300304342003034444302344402220244343443430000043434002020020000222234044340430000433344344340033344443304303303442004334343344220443020200200000344334003003004000002020402043340034004003334004334322402200004004400434440402020202343442220200202024330003304430400000000033020202343333330040003000030040040033334343400244344204002223334440430440004344042322040340000400002020334343023004220002202400403432233040344433444430404424340334000440344400333422200220020222000000022202202200303000034404043433330040400002020000200000000234033434332444403433430433402024022203340034440004403034442000000200002440333400303342400340030403444000004044334334434043303320220222020244033440002000443330430202002002222002222000000220033033243200022344444444444343344444440034440440404000442020220000200020000002044040000434334400044320230403002000220220022420440042220022020020200000040334343300204244302240220220300443034443434033434002440404404400003443443440242222002330220240440444334220220220020220220022200020000000220002322233344444343433334443033334004402042443344440222240022202300022220203420200002300000002233024420022000202002000202020002220240200020000022022000044443343430000200002042200200020000220000400404004034044444443040440344442022200343403003300040000403000320202000000020000000220203443430433443344334222030030003444300432023334344344344434443433332202242222222200220200003000020033020020003200020033300220000002204333333334020000203222020000222200002233033430430423003020004032000322333230222323344433344343434344343042334003000002000022220220400202240400440334404433340303444440002020000002200333332434403334444400000002202002220004434404444020002002002004444430200230202000334300033440000000000030200033030240303000200004340300022022444340003000200222220000022020004030444433334044404444330000443344303004303000440442020000030200202400402000004033002002344340044002000020220222223033330334430044433330003000320000400022024002004003342200202200003343300020334334003034340304430244334444344002222020222400202200000000200202222202000200022222020222202000000300022200020220222330440440344300234443440433433443433440220000020020434042200003430434340040000020200233300422044040204440040443034443044004430042003430300022040034344033344303422330424003343043433434404230200020230030030202203222020003304433443444422032342020020044342223044000220444000040020440040022200022202022000300333343404043343344000434000420020222220043434044444330444000400030333430344440022000222022002000003334444442233434330040030030002033443000442002004304000202400034304030403002334333440403030022344423420022222000020020224300020040303430304443430020200202200020000343443334443430403043343400000034404230003034334344433004443334404202220002000000440044422004443033040300444004334030302030424340202042222203200344220033400003003002434033444433220242400342000000000020022022040020220000222020022202020002220220200020220202202000220234334433303300300022320003333444434234020000200000202020203022222002000220200044040333444030204000303033343343444344423440044333440040444344024222202220200000044403002200042224334040430000220002024343033433304302234340320240240433304430444030222302022002240020022343333440033334333032003332302023200000300004033330044403220444430020222200200202224222004404444004302220220232200304020000020022022430033000003344002002020202220200020022002204033434020442400440023434200244343003403200204443433343044334300400330344440020240202033344304333344202043000204004040303000024432020020022222224040020244444002003030220002224030440000200000202000000044333330334004340333430303000344333403344000000002000443330030300300200200020200202000020020004344332022204200020030200030223330304443443400033404003402000000004404323330034444440030303333304433200334434304443040343403030000220003343042340334000200200020200022242242034043322022344444200204403230304022220300040220002022040004433300400220200403040044000200034343334303333400040230000220000000230400333020240424444300200020202220222202200222232020340202202424033040444040444344434440042004020040
7128 44224332032444000002002020330432020200233303020220202220022002220200202004222030244333033440330040434344330400243300022222200000240220000202400022200200000002000220020022000200220000000404344333434020000220303000444040024344440000022032443402243000040300200000340300433404304030034303434443440202202000303004333240222200002200300000002022002002020320222002002020244444330234222300030000203400042004330030020343344343322044004443320020200000000020022022403434334443403033434402040000023002200000322222343344300033220004300433443044434004444334020002200004020020233243003303020403443004403003430433300340440333432400303340434000232023222220202002220020020222020020022200022202002000020022002202202234033343344044403440022330334433343433333444023322004404434002003034344330004344003020020002202344300400000404043000202040334000400000003300302004422200022220204002004224434334444433344300442203034022230220222022202020200202020433444333033343434343324420200222200000020243333444302433344334044020333333334300403330403334404020003233343220002020022230000222022202202022203442022222000044334300033023334334343200044300200200020200002022020000002022000000000000222000020002022022000022002222440340444344404202003003420200344443343033334204023002000004000200222220244040330022200000200200022200020002044400202020444440000002002002200220002220300030323444343400344044200300440000033033033434030002420004400040404303344344002242000220204400000232220020222022002400040000000000040004443343420304442022222202000002220403002000220024000234340003044403004444304404434330303003044343444433433300002020020430434340323442220043304434433303400000002220220222020000040004332202042020042322020024300333334302000443044444004432244334340320030000442043000002043000400000300000340004004004303200303443303434430000222330333333344430303430430402400022340240433000032002344403434344433000222024024030003020323334003000000222002000000020000220202023302043343444330440404344333000444404434344030333032344433002202020000200004444344403344043443433303343404344443444434422023302222024004443033434330020002000220244000040340003404340033430033433330020044433034434402220220000020022324202234322000344000432220400220220222204002200002200004440000200200002020240433334340043004430400044443324040440300044023030044300403003023304030400004343320220203043402020434232000022042000220022030304430330303003032033402203240034040343034043304040320200000200020030430003344340200020440420230202003430033033404434344343434430003003043444404343300442043304334034200430442240323434033344334044020400343443430022220220220204042402222200000023202024033303422220244043334344434402200200243404343433242222202220000344200240432003340300232402003034000042330202034032020022402040220000222430022044004024003300003332004444300024443344443402002342220040430200003030032000002002203434333002024400402204044400002424003420203034333444034404334420000000000220042432402043033330340333300202403404333430040240303403444440344443003030432340303302202000040000222220002202020020204202000020020000222222202002002222202202202220222222222022020202000200202000000022220020202020203000000002000400040400030004440443333434002303004220004220320230304320200220022020300002433032220222000020002033204200044330300244440022444022022000000202222024024033223204022040334344400322200020044304040044000000000200040222203344334400300330000023300003430444424440300200020444434004302204003204002422404400003302004004200333334432043334333032234200302204334342202030324330300043300002000202000404444444402300000203434022202220334300334340420442040004020303034000033444300240002020222220022202040000023430400434003444440034433402022220204000022020000002204002033340000303400242200322024442434434440002033400444040020203033003340402022204002020000433440430244340000340000344342202220330244234300002320300202040034303334344443332343042404333402240443340434444000000200022234434433044334044333440020040220220204334423330443333023222020002000004003304304342003034444302344402220244343443430440400002004300200300222202022020200000200022022020000024443332033030222002002020022440443020200200000344334003003004000002020404043340034002000002004334322202200002004400434440402020402343444443200202044330003334400400000000000043404343333333234044440200030430200000434000302022020200000002220200003340403404044343020000200302020002020020234220002202400403434400020022200442203432222020002000220022200000222203440020322003444020303040030404020430040043433330040404440002403400043200220022020444424400200400200434343022220030000440330040443334333330433032320000022020200222202204022000000000220400024404343003343220444040200323002230034000004300202040020000240000004300224433000002200022344444444444020022244434434444004044333403430440003230020000302022040303402002200344020230043000004004334433030000042440344040340400300040002020330402333043230334334000440304224202444043002330303343344444334332000202222002224004000004044334004444334434332002200004024000003003032222444434444343433334443033334004442002002200000222240022202430003300403443022443304433004403344440042003434003344302020042330230220020000200200222000002202020000200202022020200002000000200430404300302022220220220000344444042200404044000000020000404044004043433033033000000220400004323042002200430233400444340222000432022320300433433343334344442202222220222200220200002040020033434034402304420022200220440002200322222220002320400040040022023333334004020004024330400430022403443044000403400003022202200243034340303003330003400000040400004334300040004020034040022200034442000004443434444440044000232202202220000304033004303443334043343300000204002002403044442434230404234403034340033404424400000020200022000004043444334420020002022222000200023333200004003224300302220020000022220000000000220000002200020222000000220222020000000200202200202000002000002002022020022002000020220222220000000002200022200000000000020000203344344002004030022200202200003343300020334334000002020002200224304444342334444343444434040044444444344404444404000200042222043444434333030300344020020204202234400404300022220000304022022003044333440000043343404042230000044304040040000020000200303444024423404440040443034443044004430042000203033300000000022344403404322440040004434004344040004403404302002002000330020000023330020022000000222002043434404324303333004444334333000020023443343300004033343433404000333303030302202200330040403440434333330303430000004330004004044430332430042444003333444344334333330004444402333430224430044332020222002000042002000340344300040020403044340000000333003034343322022220234433333444434434333440430400444340200002000020200204403040322034304403000002000202202000000020020000302340440040020330220002202020002043044444330433030300002044303433300230440303434344044034040200000040344000330200344000040403343044223204234333300432000000040034433433030434334022220000200020202020002000000020220020000200002002002200004400400022020303333444204234020000203333434043200322000220222020200002203440222300202003030300320020424024440440044333443340444044324222202423433300020030334430344444002343404440002240433434000022000304404340020330020200042304222000222043433234443040422434424000044420444022002422200430304444440002002000322220202002000420222200300343330300004404444004343334334303340000040000030422044020033000003200400222000000020020202230220003044340003004333230024343304323020000240300340043433302400220204000330344440040043434330044002000030342330322340320200404303020022202204400002200000343400322002000000220002220000220000200000202333000044333330320004304333434302404200223043200440000402004002220024200220430034420230400022202202220200222042200200020434340034320044000440443222303402220003040444442430230000003330404434032033304422342002204443334030434044444444332222204403034440433433044202033344424444334340022022200000022043300240430342220443040220004342044443344444344330344243343344333433440202220222222022002220000220000000200200000020220222222003024334334443444434433433004343003020020220022002020222000200020000200220020020
7125 33333003003300343343443034444343043433400000020243033000403003330300204000442000300044400334004424202032000300230400022222200000220220000202203200024300000002000330202200220033443303330434020000202202222220200220222020222002002220202432040404420000040000200000204044300243442400402040202200203434434330043033444430332300002200000200042022002002324034020403040002400444304300003042000202000022220220223320023204203402222000034040000434344432420004304303400202002220200000202204343333340332233222000000202000432420440003400200220022202002222002020002200020202200222202002200020002002000002002200200043040440333432400030024303333404333332330303403334034430222020020022200022202002033043044300404402000000020022344400230023000403200020200000222034022003303343443040402033440002023000030020443303433004340440302434004343434002040340444004400002002222200033334342002003223303403333344433440332300003033304334222022202020200202020344333444444434020202442220200222203333340040004333040033344334400202242000000023430003230302202300403244404420002020022220222000202200200022020000200002002444303000000430002002020340433440344344034344404044343032202000202240030033022200022200022200220024320000002000440200000202002002020200200002202033334232303402000002022020222222000020003322344000200000400022200202042200204343444440202002000002022022222220300030333000202000003000030033330030344340204030300330002032303304240330400200002203444334344230000232220024300303043344434404444300202330000434333330003422222202000002240004320223034434444334344430020030443333443333344330302402044202000024344433304343040403404040040244443340004204430000200000002420220222020000343034332202044343042022043044000000002002000220022222002204444334040324434444002034000223000444000220004400000000440000303300303403230020003422303440444444433040234023020002000024430203022033022002200002020200022000222020020020002023222220002002000323443000000030040330343434402034434333420000003433444000333340020220302222020022233002202020000200032000200002200000002022202202000022020222200022022202222044333334044043003343002020002000044030430004334043433430430032320020000033020020034443334334434400200020302022222020022004440044220220222242002200002233244440000200200002032000023320200030004030044440003040200000300000022020300203334334344403040300003434434334400404044323343303443300342030400023433320000200220430402004004430440002040342020330003030430244040300024440340404433030200030334234304343444304400000202202022020202203443444400000000230000442040034000334433403330230020020320200230300034444303440000022220220220220002202222200333000040020222232022220200202222022202222020222002440303200304222402243444032304230342000022000222002022220034333440433003003030032043440220000222020022400443432440022000303444000000020002233334002002322220020203203330000032004442002202020202220300003032230344440002322000334300402000422004204004404000233000220033203402002333030304003200030002003444340030002040244330004432334400202200202200343303300030400323234443343424434343303440034020000222222202002002222202202202220222222222022023432003400202000000044440043402023434000300002002033020200030002443443333402002242440444403202002002020000000220022204004004433304443444333340000300202204033444004333220022223344344332222020000200202222000000200222020200030322200340344302202200022224330033033444404433020034233443333344444443023000020003430433340444434034302434303432002444232230003334004004200333334432043332000002243200002203402022234303324003044430000004300204033234444444432300000200402022434220004030302020220222020002020000304003000444300240334343444240344234020303043433233404330444443334433434344443434333344340044440030303044400000234340000022022020002020020003322000240044044443434440440430202222202002020000022000020233420030203323203433342220402044040430304004044434303400440000400002200040444202000302220243340020000330000400000040040023033002400333443343303443443433443324440330000024222020304300030304300304342003034444202300043234340302002030440403020242000300330300200000202000000022200200200022300002200200000000230000202200222003434304344440344334003003000444002020000002200043030000002002002022320033334334434434444434343434434333334433034300444440003300020000200022020040202222224434042243430000200433330324333000200020400000002220400220002022022022020023000200033434334343344003220002202300334342244300200022004434003333430232000220024400333422433440043044300424020303040030404020200020043200003040404440002400234040400220033030334330304400330433003434022243003300403443300302230222004300002320033400303202000202204403444033302020004034204043003343220222020222000220002303440003403402043000000200000220000000033440002200022022244444444343344444404434444004040332004344330002223343303234344340030202004430022020203430334300330220022320330032330433030030300400030002020220003233402230220240433002020002020022020002330303303300002002002000202222002440220230000000443004440220020220440022243433222224332304033300432222043433334443330034332434044443344420222220022202300022220200220200004030033034433344444200220020220022020202202202200200020020002022000002000002020200220000000000200220233440300200234030034022440443443030022442022200243433030000043333434300443430000000033000000220200004020022004433400244302233430222000204342043030203403343334044444404444440244433443433004040023000434002234002220022200220223034400322222220002220400333030000223300002244044340340324000034422002002003000002044043344430022343402024000020000220020220200002000220200404440430420332202200020000224420034343033334433000303343343334444403044003202002220002202200000204043443003404002020230404234403430300422000000044444030433444033220200000000020022200022022000433344044230000002220200202220020000022220000000000220000002200404000234333443444343333000200202200202000004400442002022233433443400020240444440000303334200322200033333000320000200022024320220202200030202000020002200002202002000002020002200222002222000234444343444302020023222222022020443003422032044444302000000000202200200430020240244440304300400044440334300022022002002333404044020020202220000003400020303344022202023000434000040022040030030334043334033003304433400343433344000000022344430030044000020000020003433030040200300030300000404243340333020004402200220222333403033020030423432224032444334332332202203403343200022200020200232000000020202034434433003020233443434333330000020000000233000033442203002020002044003333444344334333220004444402000200223200000003434333443343444334330200304200030040304330400000000222002020203344433323002344044222202202003440403430444020002220200020200203340024000434304443004040440020020244444430030440302340440040030330334443303434443002000000330433330000004344303430333443003000002040323020404304444434430030223340300443403002202333400022220242433044333303040434233433434030330400332020433302023034420220433020220202303433002034334400040033000022020002224333020000043033434222040304020000000002032002033322420000222400204330004300340040040340033000000222000004000300420222202324344400040040443020200030334404020000220002022340400200003403303430420230230344433043333044300034344204440020444434422003433320222022003332302022200000000220033000424200000440044004044433200202220222003303333303434443443444430444434044424044344430000000003300340003434343334200020030220043400203034333244440340202200444020000200200204420200020022002000200000022220020240202030044004033340203004032430030300000300024432343340044444444343343444003034330200000020002040330000344444343000000000222220420303403444340204030044003403344303300034340300323420440003430000040430403044434434000200222033200200020020204420223324340003002000022044443442330332330000320000002222220000000000304433200332204002220040343400333333443333343344043334330433433343400022222222004340022022344444433434400230304022220330020220002022022220022222022000022220020022000200220202220244444044034240303443303000403433000343403043333400430040243334000040044344003434034343343223044200020020222022202200022000202200
7124 33333003003300343343443034444343043433400000020243033000403003330300204000442000300044400334004424202032000300230400022222200000220220000202203200024300000002000330202200220033443303330434020000202202222220200220222020222002002220202432040404420000040000200000204044300243442400402040202200203434434330043033444430332300002200000200042022002002324034020403040002400444304300003042000202000022220220223320023204203402222000034040000434344432420004304303400202002220200000202204343333340332233222000000202000432420440003400200220022202002222002020002200020202200222202002200020002002000002002200200043040440333432400030024303333404333332330303403334034430222020020022200022202002033043044300404402000000020022344400230023000403200020200000222034022003303343443040402033440002023000030020443303433004340440302434004343434002040340444004400002002222200033334342002003223303403333344433440332300003033304334222022202020200202020344333444444434020202442220200222203333340040004333040033344334400202242000000023430003230302202300403244404420002020022220222000202200200022020000200002002444303000000430002002020340433440344344034344404044343032202000202240030033022200022200022200220024320000002000440200000202002002020200200002202033334232303402000002022020222222000020003322344000200000400022200202042200204343444440202002000002022022222220300030333000202000003000030033330030344340204030300330002032303304240330400200002203444334344230000232220024300303043344434404444300202330000434333330003422222202000002240004320223034434444334344430020030443333443333344330302402044202000024344433304343040403404040040244443340004204430000200000002420220222020000343034332202044343042022043044000000002002000220022222002204444334040324434444002034000223000444000220004400000000440000303300303403230020003422303440444444433040234023020002000024430203022033022002200002020200022000222020020020002023222220002002000323443000000030040330343434402034434333420000003433444000333340020220302222020022233002202020000200032000200002200000002022202202000022020222200022022202222044333334044043003343002020002000044030430004334043433430430032320020000033020020034443334334434400200020302022222020022004440044220220222242002200002233244440000200200002032000023320200030004030044440003040200000300000022020300203334334344403040300003434434334400404044323343303443300342030400023433320000200220430402004004430440002040342020330003030430244040300024440340404433030200030334234304343444304400000202202022020202203443444400000000230000442040034000334433403330230020020320200230300034444303440000022220220220220002202222200333000040020222232022220200202222022202222020222002440303200304222402243444032304230342000022000222002022220034333440433003003030032043440220000222020022400443432440022000303444000000020002233334002002322220020203203330000032004442002202020202220300003032230344440002322000334300402000422004204004404000233000220033203402002333030304003200030002003444340030002040244330004432334400202200202200343303300030400323234443343424434343303440034020000222222202002002222202202202220222222222022023432003400202000000044440043402023434000300002002033020200030002443443333402002242440444403202002002020000000220022204004004433304443444333340000300202204033444004333220022223344344332222020000200202222000000200222020200030322200340344302202200022224330033033444404433020034233443333344444443023000020003430433340444434034302434303432002444232230003334004004200333334432043332000002243200002203402022234303324003044430000004300204033234444444432300000200402022434220004030302020220222020002020000304003000444300240334343444240344234020303043433233404330444443334433434344443434333344340044440030303044400000234340000022022020002020020003322000240044044443434440440430202222202002020000022000020233420030203323203433342220402044040430304004044434303400440000400002200040444202000302220243340020000330000400000040040023033002400333443343303443443433443324440330000024222020304300030304300304342003034444202300043234340302002032002000002000200202222233230000204030000022200200340033300002200303303442004334343344223440343002022220022002020204434323003034302323344434044333334334332344243044440443340343330302020302020322220340002000220002230040400444344423034030202222220020233330344400340300004022000042344434030003334440433004430304303022434030000200302020443434024303220002202300302024444020022200332204322244344333430002000022000200342003302000223040023202303340303040430040002433334000003330002304300303033243022020224000002433030433002020022240030000440000043434443444404300402000222004303202000202200002000033343424004034204043003343220222020222000220002303440003403402043040000240000334000444433044442200022022244444444343344444404434440440404333444340334443333303343334344344030202004430022020203430334300330220022220334433330033430020200000030443430330002222002220220240033443034443434033434043234243202240002002002004303333443000330330000044002440440220020220440022203023333330223300422300202222020200002220000003003302023320022234333334433302040032330304334344002400044003304433300004332020334433440404432404200230020040304344333004003302020400240033003300200420244334433343300040004344033334034340344420403344040400403333343330000044300202000000020000000220200000020344330022003233400323030333444200302043030003403343334042242420000000002000420400000030023000434302230043334400444002044404422000333334343333434444340000444424443033320003023400020020044002004032000230233323300020022020002344000043000440343440403004003443400002020034004020042200004242000003302020000004400400202402402220000443044443344000420400420000222020002004020202222200022220202000304000330243300044444303200033030320200000000034432240024044000200004422433000000002000003030424000003300403040004004030440022003000343443003000343333343433202000034303303022002002200200400443444434334222333033234220034000023320002000224000400032020443004003303344343344443302204434334334442434303230023400240000202220000202000202020022222222022020002020222022244444302000040444020203200020020203202203240243044033234440443433433440433444330400043302000002220000433020300044344434344000340003300024303320020220003334033003340044330430300042000030344044400434022420030430343003433030040202340432003400404443340000432240020344330333444304040234404022044400403323043444000024434334434433344400020200222000000020202020020022002020222004020222223000203000000200003003002200440204433000004000222030443444443334442232000200223200000333434333002000002002000020022000023340230024043303330333444043434433200030443033022323303302000230300300232020403334340020200204404000222002002230002004330434434322232200000334442430334024040000224443303202220002000000330000000033034044303400333403443000402022024034043403330040344030333200344000040403343044333200330333304022000000404020022033030434330040323030433303034403334334304434330303302000334334334433303300300022320402222000434234420044300000303030202332444334330443433323030000222203434004002030340040000023330220022004330034333422023233343033022340044403034434304440403303040003440403022430400200042042220002002004434200032403333044333302022240000020000020323000033320333422002322203024400000000003002220000002220000022022000022033043223222330030000040202220220242200403020000040333433024400303330044034004343434443203020000220020200200004003244443340234430444343003403203234420200020024334300400330344440040443434330044304333340203002004200000000303000024432020020022222224040020244000002003430330043334020003300344444343000000000222220420343403444343002202200222004400203303043430400333030440000200304420204433044434434330200222044200200020020204420223324340003002000022044443442330332330000323330043330000020432424403322204334430334443040020000000033443333303042300334033433400343400022332222043030023032022222200204430304043432220004303443003432000004433300400220430404404200422024003434440444444044034240333440033303403433000343443442222004340420243334333343344322303434034343343223044034323424000200343303403440043343
7123 22222442042333040043443034444343434344300043443434044004304004420200230000332034344333033440330000020200223300234400322333344444304330000330022200023444444443444440202400222022002202334030434000202302222334340334333034333402003330303342030303320000030000200000203433000220222200202030202200200202203004343000444203032003002200000200042022002002324034020403040002400444304000000024000202000044443440220043340434433434422033002020000434022402420034032033403434334443403033434402020000020332233222000003434000404423220004300433443340020220033443424440430343202202000230444404020004304333304034040022200200220044303340000022000000202040444240204304400440044440434343304443300040334233043444304404404000033343300400003002233334334022202042222000024444333303040443343402033440043033304043340002002022030300003303034000202030443000304430443033034334004433044420203043042223343443333340022004444443430400403443222022202320200202020024000222022202020202324420400222200000020343333444330044433443300202404000003044340004240402202430000200030334003430433330000242022204202022404000433332004444330300033433334334343340400240344044302022202044040003342000202230040000222002022230203430220000320000002000220002223343440440034344344443343324443242424000043330344340222222022200202200020032034033344433300302033344343034333303242422200202400240004443433340222000202034020222002000202234340300204020204330002432242200300330000344443302000320200334444332220034340342443344430444000300203330004434333330002022222243444443300040330323034430000224200030030430043333443333204334343333402020202200200203344343444034030004000203334403340434433303400000002220220222020000303300222434032020004344343340433442220230222002200000020022222043433220020000444343333002300003033440300033320403000404043244342043303434430000233404004440200004220000204033044433040303033433302002022443404040344300222020020040002340444443334300000424334000000020000220202020002020020222000220202022000000222202202022000000002022200002202020000200002222022200022020220200000020202022220222202222020002222022002220000202000022220020002022200200200202000200222020022022220020000020020002202220220000000024000020302022444023044302220022220320322222440344334434033330000200200004343443433334043343332204200040440222003434002200344040033244002002024400020000030203234220440000002020204202000022033404334433020240000404404003033400000043300403430020003043004000022233333433403303403000000400204030003340440434334043344044030320400404040020330033340444444320044003403300330034433004440400040434033344304044443233002043033344443443440420002202222200300333202024022303422220244343334344204204400203440000202022200333043302000200020002000040020040242034000002043442330042002002020022002040220404222430022000000434443344003333444000344020002200002002043303334400024344443030022000002003303434333002024404042240400000002424003420203034333044030400330030000444000220042204002002244043400004200040034034333403343002030233442220022002020000202020000434404400000000440300330002002240000302003302004444332223303003403332202202202220323233333033430303440344343440440033330034302024343000400443300033343403000304440443332020220000002224403220220220200202022002200202022220022200002000222202220000020022222000000222220022000022022000000202222022022000220202022023034344433044433023022032343344033333000400040222203344034403300220444433333334024000020000200200034232202002003300342033002044333330003330034032022000003042004200042004440433034400204022202000022000044400033334030434300003033300304433000402020022204440220204220020000020002220020000200334000330433403443434333230433243023234304340300343004303300043344343433330300000033034444443020020200034444004003000022044340000000040004433400334322324443434420440204302322203002424440020333020200240000200040200203342220220233220202020043022202000200220000300002244434004444333434443440343434444444444344444434434433044302400322002202204002002340230033334403333340433434432030000004030034042003030000234300002220200303002430220020402002043040330440400333404003333022200400203324003334400400000333403003434433220440340000000200422002020230040000002024000002200020200000002002002022420024440420040020000043434343343443334200202000220002204430040000000423420343434444440020004003300020034304003343400002344020430000334443400334403032033033434033000304032020220202200003334443343344330302244034032200332200202222020002000220023300444322344330034033444332024400020000202020200020020200000030000002020000220040000334344040003040000200000200040232022220020003330443303002220222243044344443000344343203444303303300333000003030443443343034400020220222020233040334403002003334042034343340000240000334033222200022202200022022233333333434433333303343333003033444003430220002222202202220200400020202000020344020234043443404004334433033000022220022043320200344404220200000002220020200334334300443034443020222020202220204202200004002002002000000220000330303000000334000220220020220000022202022333330223042222333340000204344443334324420000002022443344440222240022202300022220200220200004000000002200022200304334020002400240404200004002002202203433433444333034404324240230032042200200034300330433343300400404344033234030200200004003300040400003333343330400000320202033000320000000220304002020022002200240222043340304333400342024443433200200020004042242432404444242400420400334300340322343043302400320044400220000002400222222220043330404444040033444433334422324043023044304043333022000222222220222222200024433434043430404304440034033004003044443443000402440400004320044433302222000003302020000004400400234434434443333240044443342000443430434400000202043444002003000020433220202000240404324303300033333404200322340220200000030320024404044444000200022422433000004443400402420444003000003403343332004333240344000000320233003000343333303033434033043404404044002002433233033220244434304444000300202334403000020044442030223000033344340002000030033344342200030043300043302002000002030403340233443333433002222020333202020022222222022020002202222022202333434333303000404400433320020200233334403202000044440330040433433000024330404024234034033032233333000020303344044434344300343002200033400023404003430002000000020002000204004033404430344000040400044003000340343002022020000230304030230030030202203222020002200022002000022022202020020000202222000000020222222202202002202200022200020200222000000020202020020022000204000420343444443343434344444333444333403303003430042440342333444344334333330004444442400204333340000003034333443303444334334304300204430004304330400004004333443430303300022333443344444333343343442000043033300202020220303023403430004300222002002230002034443043343444442200000442222200043020030000220002343434442402000000220022020200002000202022200220000202020200222020202022222200200022220000200002020200202000220203330300002044000000404023344300303202000432220202022000002200043440040020220434404300443443443300040000000022020002224333343303334422000000404040202022222002003443400032434000222400202003034300340040040340033000000222000004444344024222202220200000000004002430304420220000020000220002024343033430022022303034034330330304042304223044333402022403330020033434444330040043000402000002003020200000000003044000023230303404000330333344000030000000000004444434343334320232204344434044420022433434433404443344003032000000020020202200334430030000440002000400022020002020034440240340200004344434033440200303440433333033304320200024042000020343334333340320200040242020022202200000000000202202000442302003003423004440303443333433333420000000044333330020302002000202002202200222002200202202002020000222020000000200200020200022000020020220200222044204200020030204420220022040330334333044342224004434332334440224244443330040030033030042223344334434300403400202022223333443333343344043334333022000202022200020000220200022022200000022034430403020202220334303443003402003334433333433220200303303304333022000202220202232004000330444334404000330040333030200020440340344030302220222202200223332020200202202333400430323020222022202230022003434430
7122 22222002002200202202002220000202343433440034332002202403300002224344240440333402022022344003443333343403444044300344032323244444334320004343304344430444244443444000343300224044334404400202023000202203222220303000000400024344440000033003330200020020000020022222020000433404304030002000234403404343343440302044000340422400002200000400002022002002420040040034330034333333400200002304000203204000034334333334022200200202233403043034440020344432022200200202000343004443430330404433400000023442244444333333202300344040334443044304302300020330000220040002200020202202000240333000020034330042233440300044200403003222024033343340434444333422222220202002220020023224343020042230044434002333043044300404202000000020022200042002202220004200020200003222043044304234404002303034344300004344003020020334432022030200003202020000202020002033430300003033034334444433044443404034034424404004444200022003444400004022230220222022202023433434343200224000000343434043344423433444403333040440000222004433344334044343333000004030400000200302202020000200020220002020022233333444344434434344200222022222000022002000000020002002020430342000200200020200034344040300002322003303000000222003023334342024330044334444443040224042202202000000420233022220020003334202043004330002033430222223444020000022433000200400022200023034342200204343444440232304030034022020002220300000020222034300304300040044420024340300204020204330002432242200200220000200002202000220200220000244442200200202002200020000000200202220000020222220004344444434333334440034040420002434444334344434030034003333403333344330302442004343432200200432200202000020020300333403334003304434433342044440443334334222020000404440222202042020200200202200022004443003444334433333343344444302024243343333044343000002043000400440200004240004004044020242022020000202203333233404004440433200000300200343340022000343433000002002042240204040344300222023023040332023222220334300000222002330000020000440204340034320020222033443404344333000444434430220302222040342200334434343333433332000000002200002002022202202000200020220002233433302222022000002022020002202223430002044400400200043004043444340344342420020000020420043302220220004434022044202204344000344300022020022220202022200000200002200000202222220022220202002022220002202222200200000000222002020002200200000022200002002023034303433440204234334000040404340404402003344000202002200020230044203220430402000030343303030400343030020334003042400000200340030430303322020403340440420230202003430033033004434340343434430440004034333333434433004304433443043433043332203424020324200220000020000202002020022220220220233034034444433000044434340044204044443400402224344204244040242004000202023244444434440000022200220202000020000232402042420400442334303400032043044020220220000333304433033002342000022000000222000044202220022220220230000002204023433220400033343334334434020222002020040002200044440002022000220220000222000020000220002222220000220042432002002022220200000400303020020222002202003434333000003203002304020042200234202202300040000224243334434323343430404330040020000244442234034032444034032202224323233222022020202000200202000000022220020202020200220222002022022000022202022002002022020002222220222200220220220200002020220022020200002022022220222000020002022200200000222222000002200000022022000000202222022022000220202022033420204433044433023022032343344422222004044400222202200020004400220333342222220000000040003430433300003303443002434000204302022002203334403403403300444043303400203444040000433434440200023334340244000040304400002002020022220000000022200444344003400340444220340220344034003444440343440200330444000200240334320244204044404044440403000000020002004440034433434344440404000044000330000020343433344444004003003344044340000303320002200200002024440034343020000200020000020220020002022000020200240030200323433433342220443433440434340040044434303400440003200002204034002444333034403004203040303000000400044404000432422002404333443343303443443433403330004230000020233020344300030340300304343402430000202300002220244343443430440040402002043040330220200000202000000022200200200024300002200200000000230000202400440440020300300400244334043400043000332324033034430043400333304332002344440044443443340343333343434343343440002430402000220004202200020000300423420040202222220020002000030040004032330343400004344020400000334443400334403032033033434033000304032020220202200000002220020022000002222002002200002200202222020332000220020000222022022000002000244034024203040030404020200020020200000030000002020000220040000334022020330040003233030433043434022243043300003443300002220222243044344443000344343203444303300003000333303030440420340002403343440444343433323004403302000002024302020020000220000002000444400344402200022022233333333434433333303343330330303444300200220004244434404443433430040202003340022020204340443404334334433330330022220022043320203022202223430000004440020403034302000220002220020222020202220202202200002002002002000000220000000000000000002000220220020220000022202022000000220022222033340000202022220002022220000002042443344440222240022202300022220203420200002300000002200022200002002020002200220202200002002002202200433433444033002202024440203302022230200002300030433343300400404344330232003430200034003300040400000000020000400000040402033033040333000440034334340342002200440224340040302000233344042420400203403343334044444402202224244433443433004003023044020343334403320044400443000004433444222220343333434444340000444430002422324043023044034020000042000422444240244442200024433202043430404004440334030334300042440220300402220200002020022200002222000000002020000002200200202202202220000220022220022000220200234400333434043444034303333343200240202300440404044330000000000404200044040220400000300043024404022422000433344444230003004443400404440424000003300400040004004030440022003000320233000000020000000300202000043404404044002002433233033443444202002444000300404002200333340044444000420000000022020002000000033344342400000020030020002002003034303230023400240000203334444343000202020022222222022020002434222022204000202000000000434203200020020203203302200202000022220000043433433000022000234044402302000002230000033020300044344434344000340002200033400023434330403334333330043304330204004000202200022000023400322000333040020034344343303200302003403000000234430442020002200022004000322042432020020000202244333033043422222202202002202200022200020200242033000343234343343344330202000220020222220043434044444333444030233300003430042423044000222022002000000002222222400204333340000333034333443000442002004304300202200002002030430032004333443430300000022000243344444333343343442003043033300202020220303023403200004300222002002230002004440043040444444400000442222200043020030330220002343434442402300000220022020400004300202022200220000404343433424020402042224400200024223300200004040403202000223200330333304022000000404020022033030434330404223434022303034403320220340020220202202000220220220033343300300022320002222000020330034444300000202020202322444334330223433002202003422400434000002000343343040020000003330222000004422024044422234440400003030034334430304440443303020000220002022020300200044344000304334300300032344034440022000402022230000020033202444330040043000434330034030040430300003000322003340400330232300030333344300303330333003302444434343334320202204042434044420022403204400404440022003002000000020020202200002200300300420002000200022020034040302443220040430034344402300220233333443200000300002020200024042000020343334333340320200040242020022202200000000000202202000222002000000220002220000440033400000243333033344000333043002032033434302402200444034233404404002020000424320330000200400020203344033343343440200222022204200020030202220220324340003002000022044442002202002002220222222220000043303003000042223022002202000200200202022223333443333343344043334300344033202044433323333443430022022433333344304200230340432220002000220300402000034433333433443430300030004033024000202240404404004300000242002202000000020000000200020220020024330334443444434433423004343403434202000200400040040444044404403042000202203
7121 44224332032444000002002020000202020200233303020220302330032002224344343440333434044033300443003323202042000044300344033333300000230220004343300344433444444443444440202300224044334404440343020000202202222220200220222020222002002220202202024342234400030000200000203033004330233300302034343304300202202000434000333204042040002200000200032022002002023003020340030003200333403400044433404342440033334320224420024203200202322044002420000343433342330003403404300303003330300044303303030000024002200333044400202000202220334440300344334033302002222002030002204420202204333203042300020043443000042443340304420020220000202200000022000333404322222220202002220020020222020020022200022202002000020022003202202303000020022433344334432220330433343403333444034444222202202002004043433440003400032320343002402022040403000030043340202000002300200404004044020440003333044220200043042220040440000340022034442440400400200220222022202040400202343024044333330020202020442440400022222222200000000222000033200220000343222444440430034443334343342333433444404440334004444444444333200020020200200222022244330044334333222020020220202202022002200000020200043430030400032444303340030000333003022403024020220000420303004300220032204234330330043422022220020002220202002000402240300202000000322000234400020344340042200022200202022200202020222234404042403402300230000304044404040400343440043444004000234404040000202040404000002402444402220000200200002200222002022200000202220022000000020022202404444044040002424434323230004344444434333334440004334333420020000220200020434430002222002232344334343003404343433200200433344303440034030300333403332000000200024404300040443220220333430044040000222202002020002022020020200222220240222002200000020022222002024242234400444343333002340003433444304433334040000000343204302043303034030444333404000000300030243020430402400022430203022033344334400002040400403344333400200203442024222220443400000222002444444434404224203430002020020222040330302022000444323302202022000000402023344043343434444344442333433304433030334344404434303022320222203322024402222022003302022020002202220004230300000400200004330403444340344344443343333340443343302220220004434022022202203433000200300033034433334343422204004200002200000303333230422230202003433320403303332300300000004333403030403300344040433204443443430004303433004340320220404004004340400404334400000202002200200002040240234304342044302204230043030434043020203330434333323033043303430302433430400340420232002343444304400000402202044043404434000004030330004320000442040004004002200304444234020020220200220300020300404334040022220220220442020020000022333000343430333230000034300302220200430000002024330303434344230222002200000200200200022002200202000020200002002000220200200202202200202002002020222020022022002020002200022222003000400030043344443404343033334430342022220000024000034000303434300002022200402234044033334044330320202023444333420040440043000444444334444200302002033330304000200000034030222043303403434332000002202002430040342200234202202300040000224243334434323343434404330040343330242224404004304444434432204220222220222032020203440000000000003200404034302024044333300334003033040400030032443443332020334444223222200220220220200202022002200202022220022200002000222202220000343344424333333444443342333344344333333434444344342333440404344323034344400022200020022002020022000000000200023444400022002200000220222203333334044000040003430433304402202002003030044300302033442243334443043042340444043303000202000000000022020000200022220204240004000300044443043020433334044400024030222022000200020224220340220024002000233220020243430000422000200240002020233230022200030300000300400404300444440034433434344440404000044043333334404004033340000303430444433022024442434434440032000230423033320202324334200434444432002020000344330340244340040202222204344432220420200220200002220433202000340234440400002222202002222000302234330434303232222222022333343343340022002200033443343303443443430200000002200000024244343302000000403400403432002020000202340402220244343443430440400043442003000330330200000202000000022200200200024300002200200000000230000202400444000434304344440344334003000003444332320030002200020300000002002002022343000004004404434444402020402202000004200302033444440003330340333433324320020202222222202042243200000200403003024333000200020200003334440430440002022022022020020000200300202002020024030220002202000002022222030433344002202000000200232033223044433000244203443343044333444023303343300202040430040043433330040402220002200204343433243033030334000002433030433003434022240030000400440003034403444004300002040333400303202000202204403444033302020004034204043003343440444343422000220002000420000200202020030000230000443000333300423302200022022244444442023022444404404442002043004332024003334440040030402022023000202002200022020200200002300330243344043000032330433003300003433303334340440003230434200443443400334043334343044343034303330303300002002002003402222002440220230330333443004440220020220240044420200222222002002333333204422040200002220000002002234044420022243444440044402030042443433443433004000300002200022224433223020443344320202402202200230020040304344333004003302043230240003033300200443200420033203204000004344220220220000344444344433443403300000020000404033440430300300330000333443403004020022002200203444302233430222000204342043030203403343334044444402242220244433443433004043023000434302234002220022200220223034400024222220002420200030030000223333334444024040020324000034422002002000000002044043022203344343434344303043330443040440400004003443400202240400440334404433340303444440002020000002200333333020043334444400322330432002220002434203333434343220300432332340400202202200403000444330000022224030433444033220200030000043342230022322000200022322200000004443400404443040333344443033303333440333304400434333404000220222020000000200202200202000002200222034022200200220233343443222440000303334403022200000003030323000200022024320220202403000202000040034430004234304003034343334433444302222003402222020222002020020222222022020443030222002022222002000030333434200200430043440444443304303400044440334000022022004032000204044320020434443300000400020000044044434340333204000020022040000000002020002000000034403400343433344000000022344403000322000040000020000200000040403000303003003404220020000020004434433440444333403033020030440202224002222002004004404430400040433344433343433404300333343404002202200000020400420434333330003020000000200000000222200002020002022000000222022002000443334444402333430220400033003434333440040444334330200032400030020304033430003003444334340400044433323034022322444402202003443403433244343034220203023403203340024033434334443334340240020020244444403303240004043443023300003334443303202220002000000330433033000034044000400000240330000302023023043434304444434433000440340030443403002434033400344443442200022000000020202200200202000000430034343433004043304443443400020220404003400002034334400020033000022020002222000020330020000202222040304340333003002004334300044440333444430204000002000020020040340033000000424000004000000440444434044022400023340443340433333002434343330443334344343433433300203303430420230230344433043333044300034344204443020444434444330400043444324000002034344403333330443003330444400330440044002022200200202220224003303333003434443443444430444434044444322044203300303330033040003404040004203020000220020430400302000222220020202200444020330230200204443433343044334300400330344440040443434330044032000023203034004203003033030330342204043340044224444040343444333002000400330043334040000033042222020000000033444440220030200222020434030022000200022000030002040003323420440003430000040400400022202202000200222030200200020020204420220024043330334300044342440242000004030000320000002222220003003000002233433002202004240340343433300000220000020022020002000200433343400022222222002020022022344444433434403230304022220300343443002022044443344444344330344243040344033433440202220222222022002220000220000303403433000343403043333400200020243334333343344322303434034343343223044430323020222022202230022003434430
7120 40330333433400040043443034444343434344333343420234202220022002220200202000222020400422344003443333343403440000204200022222200000230220000343304200023000000002000000202340330044334404004303434000202202222220200220222020222002002220202202024342234404434004200000203033400234222240343434343304300202202000434000333200042000002200000300032022002002023003030340420043244222003404404433000202400433334334330034430343300343322044002420000202023303330043042044340343003330300040202303030000024002200333044444343044303330220004300344334033343003333443034443340020202204333243003204020002002000002002340300430030330044342300040023404222000222222220202002220020020222020020022200022202002000020022002202202202000020022022200220022220220022202002222000020000222202202002000002022000002044433334203443043433004043440034043304343404002340340440004000434000042233040334340443403330040440000340022034442400004000240220222022202040400202343024000222324434343434442440400422232222200000000222000022200220000202232000000024020002220202202222022000000000220000000000000222200020020200200222022200220000220223322024420220202203022003200400020200003030434044432000202200020044322403022403024024334444020303004304220032244234330330443433433334434002220202002000402240344343444444322000234400020344340042200033200202032200203434333330404002003002344320004240400040444000202000002000040044220000400400203040400440002042404403230440300200002204333443433240000242220023444044034033303000000000404443030020222220004344444434333334440004320223034434444334344434030034003333403332204330342442004343422200200022200203440034030300322002223004400340024404300000002220220222020000004440222202403434403422020020200223334304333443344444434433333402020202220000000202222002200002022000204433330000440000303300303402202020020004333440444444200020202020020002000022034203022033300220000002000000003344333400200202003020323334003040444333043000000030040330343434402034434333440330302022000444323303343423404444043433344002202020000200002333433240033034334344404434303433320223303333430002333423003243033034003343334040320244000400200404330443444340344344443343333340443343302220220000020022033343243433000200200022020022220202422204004200002200000303322220022230202003022220003343333340344440400223403030042200344040033244002002024400343033000200234220440040404340400404334400400343002200340443000204220304343400302200220002020020002020243330420233323033043343020202433030400300030323443343440304400400002202040043404430440444430330000234400002004404004002200200000330030434330344334344420200040224044433334334330002024434444433333040202024333330444420244343334344434404403430220202434340224222402240000344200240432003340303404434344443403444334300200302343344343443443030333034433033002024003344033333442000044434443344443440203033334434343433220400030040034004202020204443433304042220400033334444330220203032000322030400004443000000000220000204302002033330340000300404020020222002202002020222000002202002020000202200220202202200000000220202220020222202020000230004203334302220444440344000030033300330333330223433434342004044040440443200404434343430000223244334042022000044434022002002322020334444223222200220220220200202022002200202022220022200002000222203330400202244424333333444443342222200200222222020000200202222000000200222020200000022200020022002020022000000000200022000000022002200000220222202222220000000000002020022200002202002002020000200202022002202220002002002200000002202000202000000000022020000200022220200200000000200000002002020022220000000024430333433004300430330220200220430043004333330434303430440033000200200443420233230033300030300004300000040304000000020022020200000000000000003223330040404022200000303034004433033430003434420004433400334023033320202320330200020000023443020000200220200200200000202222200200033334420200220200002220433202000340234440400002222202002222000303334330430343333223333033333303303344022002300422002202202002043434200000002200000020200202203400044003004002033003030000202300002220200303003430220430343444300000000330203033434300000344433433430044030002233433030000230000202400444330434304344440344334000000000444002020303334430020000000002004332344043300004004404434444434043434434000002433034300222440000003040000400024320343434444222202042243200000200403300342000003200020430003334440433440004042044044343040000200303434334343344000443334434033004042244303403344004434000000200202000220344433000244200220020022003444343300020000202020200020020200000020202220002200204020200220300303304330304400330433003434022243003300403443300302230222334033032040333400303202000202204403444033302020004034204043003343220222020222000220002303440003403402043000000200000220000000033440002200022022244444444343344444404434444004040332004344330002223343303234344340030202004430022020203430334300330220022320330032330433030030300400030002020220003233402230220240433002020002020022020002330303303300002002002000202222002440220230000000443334243443340220240042243433222224334032333000432224043433334443033334004402022220022220222220022202000022220200220200004000000002200022244200240343443044343434402202200230020040304344333004003302023230240003033300200443233443000400204030032044440243440300344442022200243403003300040000402000220203000000030000000220200004023042002200203444302233430222000202022320300200200020004042242432444440242400420400334020020000432002204034443344233443423302233044444440002420200030030000223300002244044340340322300002222002002000000002044043022203344343434344303043330443040440400032330220400202240400440334404433340303444440002020000002200333333020043334444400322330432002220002434203333434343440030204004020200204234403430300444330000044444303200444000440430330000043342230044044000433344044230000002220200202420020000022220000000000220000002200434333404000220222020000000200202200202000002400442002022430433443400020220222220000000002200022200000000000020000200022022043443404433300202300040034400034402002000002020002233444304444303234444343444302020023222222022020443030222032344444302000000000434203200430020243242243304303400022220004003022022004032000234044043343404443330000433020300044344434340000204003343024343330030334043334033003304433400340400022030003022044433000322000323000020030200303343200300030300000404243340333020004402200220222333403033020030423432224032444334332004434430230020433344433343433404000333343434302202200330040403440434333330303020000000230000000444430332020002044003333444344334333220004444402333430220430000333434333443040442002000200304200000020002000200000000222002020203344433323002344044222202202003443403433244343034220203340430400020022000202002220002020443043343444442200000443332340443023030000332220000202243002300000330433030000004344303433300220000000302023020020402002224404200030223340300440400002202000233344220222200022000000040434433433434030330400332020433302020002220220433020220234000200002002002200020000000022020002222000020000043333402222040002040033333002004334300044440333444430204330004300340040040340033000000222000004000300420222202324344400040040443020200030334404020000220002022020400200033433330403443403203344400043333344333302022402443343424434444330400043444024330034034044430300303440033000422230000243044032022200200202220224003303333003434443443222200244434044424044344430000000000300340333404040034430343300220020430400004300444440023434430444343000230400402220200020022002000203000344440020220202000022002000023203034004203003033030330342204043343344442244040020244033002000400330043334040330033044444343333033300444220443003403444340402003344330430344330000302043003320423240330200003320200200022202202330200222003200200020020204420240024043330334333342042220444030332330000320300002224440030033030032230433002204002220043343433333333443333343344043334300200433343400022222222004340022022344444433434403230302022220003040220302022022220022222022000022220020022000200220202220222222022002220000220000000200200000020230323333400433043443334333343344344003434004020020220022403020323442022202200344330434430
7118 44444004004400434434334443333434434344300040420234044004200440000000202004222000433444044330440030343430224400243300424424233330400440000420042200024000000002000000202030444022002202443040343000202202222220200440444340422032334440432404044344434434404002200000200000200202222202202020202200200202200000002020000034044040043344344043300303440420040040030043440403400444300204442000404044240300032000220043340434403202332004002320000020233342324430433432003043002220200000202200203333340222222222000000202000022020002220022032002000043003333220043334430340204402000420000030343304334000032334020042230430220044343040000044000000202020222334343042304334423224343020042230000030440303443422000303003003043040024400040002203000000022202002222000020000222202434334030302044303302044433334203002002022040403004434043300202040002344343200334044043443000044033334300020023320030330000430022002333000003033304334333433343434322020000022000222322202020202222240400424403330043043333444300033200220000343444444443400304440304043342030400244434220334002222222222000203340340433430444344442003344334330422023320220202204044304200000343433343400000403302444303320000000333030344403044020220000420303004300240304404434330330043422022220020004443202302030402240300202000000344000202233340044340044433344430402044400202020444404404042400404033433333334044402323400343443020222002000202202020000202020202000002202222204440003200433334403444002044200000204443344300303043344434404444344343334444434323230004344444434333002243304004030440020000220200020202200002222002202342004023333402020233200200400044300420004003030030233334000003203344432033320220443443333430044040000222202004343002022043040400444443443444334433333043344444334044242234400442020000002020000400224002200002040000303020232032020000302300444300202003330300003220040203404433344430400044300042002433334343430433044333430430430442024222220443400000222002444444434404224203430002020020222040330302022000444323302202022000000402023344043343434444344442333433304433000002022232202030344043444430044042234444344333304344043034434443034403033300200200302000200422020022022220020000020420043302220220004404024044434203433000433000303334200334320222202002200002200003330000200244403402000430020200000002000033330004030200000400000022020400204443443433304030400004343343443204302032020203202004433000202002200430304023240234304342044302204200040300434043020200000234300020000020030430302200400200040440434334020224002200300402202024020202204330332300000004343300442043302002002200200444440040343440433443433320300434323033344443443440403432302222200000030343023444404322220233434442022203303304344330303434344233222302230000433200230342004430404303343433334304333443400200404204433402004304343444043344044034343004433044444333000400303320022220202043300002203024344443033324300002003303434303334344403432234044033334044003020202020222000220020220043300222222002233344002002044440403442200203300202000200020004000200444443022334040303204343300020330022202022000030043004332230000333440002304442003334222220022000040000040440040400224344343432002033030330334200303040434020300444400443002344020200040002334334444302002232330333304234334332020000033443344430000003344403334333444430003433204200042000000222220022444433433444444343333430434422333300433444320203340422200430200204404400042223443022333444434433043304400220333344444443040003020000203430040444434004334040033400220222002202423304004004200222320033403330333033330200302240230343302020423440400004433334034034300234444444434033000403434022202220002000304340440222040004343003032000000224033443004020244440044234020300004040000040004000300043344343433330300000033002222220043002000002220202000404433422020002020020000002433004044024443434420440204302022203002424440022000020200200040200444344342302220334322220202020002022202000200230004344443304020444404333034443400343030404440040344044434030432444302404333443343340443443200334423330443300020224020403400040403400403432004043333402433302220233434334340440400043442030030000333203033434300000344433433430044033334430203303003400330202400224000434304344440344332030330000444002020000002200020003000002002002022343300002002202202222202020204434030002200304300222220000003043333433324320020202222222202042243200000200403003024333000200020200003334440430440002022022022020020000200300202002020024030220002202000002022222030433344002202000000200232033220024433000244203440020322003442340303040000202040400040320200000040404443002433404343433243000303304330304433030433030202022220030003230443300334400222004300002020000200303202000202204403444333302020004034204043003343440444343422333440002303440003430202020030000230000443000000000240002200022022222222222020022244434434444004040332002024000002220020000202022040303402002200344020230403004003003443344040000032330433000333030400000334343240300200204403420240430002020002020322020302000000030033332002002000232222002440220230000000443004440220020220440022243433222224332304033300432222043433334443330034332434044443344443444443344434003344243430220200002330033034433342222403440020243044340404204404403403343343032022000332030004320200220033003300200420200220033203204000004344423220420300344444042200440400003333343330404000220203033300330000333440430334340342002200400222004233400222000432022320300200200020004044444402222220222200223433004043023000434302234002220022200220223034400322222220002220400333030000223300002244044340020022300004444032004033333334322323344430022020402344000043000440343440403004003443400434440430443034432200043333444443302020000002200000333343343334444200022000202002220002202200000234043440030202332340433234202400200000224303300022222000200222300220200000030040342230044022333430044044200333334220433434440020000044443003303000440000304203404000204000440444043000300400404400402030032200224334044400200220233343443222440000000002230044430000003030323000200022024020220202200033434033320002203302402002333302040304430444302222000234444343444302020023222222022020443000222002022222002000030333434200200430020240242243304303400044440334000022022004034330434044020020202423300000200343030024044434040300404333023324343330030334043334033003304400230020200042000030344044400030022030020030020300200000040430300030330030434220020000340004434433440444333403033020030440202244304444034332332202203403343200022200020200232000000020202034434433003020233440434333333000340000000200000000442200334343304044003000222044334333240002222202000200223430000030402033443040442002000200002203300043002000200003003444334340400022433320334022322444434434333440433433244343034220203023403433340024033434334443334340240020020244444403303240004043443023030000334443303434443002000000330200000000002044303433300220000330302023023043434304444434400300440040000443403002434033430342220244403022000030020202200200404030330400332020433302020002220220200020220202303400334334334400020033000022020002222000020330020000202222040034340033333002004334300044440333444430204000302033343343040340033000000222000004000300420222202044022400340043443340403330334404020000220002344343400433000403303430420400430344433043333044333034344202240020422202222000433320222022003332302022200000303440033000422230000243044004044433200202220224000000000000202220220222200244434044424022022430033000003300043003434343334200020033443340433430034003444440023434200222020000200230204443433343044334300233003344440340443434300024002000020203334332200030300030333024432343340044444444343343444300002000400330043334040330000344444320000000033444440420003403444343404030344000430344330000002020000040420220000203030023230400022202202000200222003200200020020234420223324340003002000022044443442303002003330323333302224440033303333304433200332204002220043343433330000220003340042040334300200200020233022442242034343344344344444433434403230002022220000020220002022022220022222022000344440343344033430440202223444444344304243303440033330403433000040403043333403430320220002000020022022000202002343343223044430323020222022202230022003434430
7117 23333003403200040320220002224432020200244404034334402000002002220200200000222034344322433004334444434304330030200400323333344444304330004320032200023000400002004000343000222022002202334030434000202202222220204330333030322002003330003303033433343343300040344444340300433404304034402040202240204343340444043400444230422403302200400300032022002002023443424304034340244444330234222300030400203400042004330030020343344343333400320002443343420044044430433432030020002220200000204433000000023442244444333333202300344023334440344304334033343003333443020002200020434434333203042303020043443004403003430433300340240033404030343323404444303424444440404304440020040444020343344403344404334333043044334232404404300020022022200224432330334022203403333444034444222203030334434343400243302000022220343002043433004043040034402340202000002344203300330000043002004400022220200020022220020220000020022002222440403433200220222022202020200202020344330444044202020402304423433442232222200000033444003344200220000434404333330344043334443434432400304233303320002043322223222000204430430344340333433332004033443440044022220220202200022003400400020200000000434044432033402203040044022400022200044044334444020000334034220032240202004004020200200002202022220222202334003304344343444444333040334444430300200003300022200202032200203434333303202032300302344324444443033300000000202000000333300300030034020000202020202000002202222204440000044022334442000420204403333402220043424022334433340333000000204440003343444440002022222234333334440034040420002204444332344400040300434444334444203443434004303434303340200344433434333002000003000200002200030203340000200000002334334222020000000000222202002020030222034033003000230200222002300004434433333443033223343330002034000002430004344333403344443004334044040444044340330402403000200234332223200034243024020002400022300340433000032002344403434300433000223030420030002430333230440430000223043333333343303223204340034320020222022003034344333400444430034324003333402024433034432020000200002030430304400000002022202202000024020222200044022202222040333002022020220020002043304044000200200040334042044340340344443343333340043343302220334000020023022202202022000022000202220204220220322242002200002200000404000304200002020200033330340002000020000000002000200000020000022020000200200220200020202022000200220220200002000200202202000033400202002233040443300404440040002000040434404040300020004034443004032300000200200000300002400203402000000020220434303430033033004434344343434434004000020233333434433004304432002002433403333303030434330344334044420400343442024430334334333002024434444433333040202024333330444420244343334344434404403430220202020200224222402240000344200240432003340303404434344443403444334300200303203344302003403434333034433033043434003322000000222333000432220022220220203033334434340433220400033040002002202020203334044400002240033324443033440443404342000222020000000002300330000220022402034334444040400002200040034034333403343002000200222220022002020000202020000434404433303033440400424402443340000444330003402222000002222220032233343342404330030300000200202432003433434330330344243343434340404330333002033033040433303033003002422020443333334223304330330324340303022002200343033334433304443444333340004300202233322000000222220022222344344333333434444344342333440404344322020200044022200020023403030033000000000200022000020023043340444334322200000002030002030004343024400004000334002303000203443422002204443304304304400333034404340304333434404200302234304024443434233000034403300002003020033234444400033344333032040344430333334030230433003444332220020330200440044330433403002020222203022200240400030300300343004333330043344343433334343444433430000003343043000002220202020000022000200000303020003004022000033023334343320330203043033340443322220024033040230430004434444200203303334334300000020200004044202030400440003433334402002003002000402243440343000202223323022222202202203344334044000220020020220220200240044443304444430200202200200023000043040004043434444334344402220222020220203003040402004340343333222234044340430000433344344340033344443304303303442004334343344223440343403433330022002030300034333002020202323340034004333334334332344202400004032200202223202020202343444443200204344333330004403430000300000043404343333330434344440433303403403003342000033433343403333334440430000040200402022020020004344300202002020023040220002203000003432233400304433042203000000300242000330433300444322200220020422000333024404434400202030340030034344440000004443034400230434344234344040443000002344040344034343022234004400334004430234443444404300402030400200300344233020000400000000000440330334434004434420220222020233044330002003002220043434302304444304444334033222200022202200022022233333332024022333303303332002022000042020334443333303303220300000043434303340433020204040220020000220022022004433330033430020200200000002020224043333000403320204033443034442434422020002330303343344442002002004303333443333443404002023002003330220034330334422200340333333443003244000023330402022220002020220303030000020022202000000033302040022223430220200334400344330032200000004332020002200320202204404403403343343032022000332030004323400240000000000200220222002200020003043040344033234330400200003004400404044003333334444300044034340400400220000004330300003024032002200300222000430400444333204043004044042022202220204402343333330332300320300003040030033432002240034443344233443422343333040444440002420200030034444333344443300000200200223304043333042003044000403400043033343344334043430404004440004300000000333334334330434403030003420432200043333000003320240000004400444222202202220000200033004204002220004434404223434020220003402004020230400234003034300023404400022222000200222433220200000040030432240333033444022200000224000003330300003030020000002230003303333440333304200404000234332002000202222303433434022002040044400443402022222022002000020200222000000404424403444400000000000020000400022024002000040022204202000000020020020002002003034343334433444304444342334444343444202020022222222022020002002000200022022002003343444040440432344430230332330440440344000404220440433433404034330400030220020023032233333400434343340000020300344203000020022040044000002030443444444430042000203033344040004022300042000222000444000020040200404404403400343403003000234430444020000004233443444422004342020040344342223044030420222000020020443343344433344434344303033444202320202202200220303004330020222220402020000000244000044332204002020002022000000222022002000002220004402333430224040000040002044334000332002003403004202200002002000403302334333440403030022022220420022222000020343444330340300333430403334300023403430004300222043403334003000000302303300000043343300444403403433340003334443303234404334233333443300003042320000434000222002002000043430030320003403333343344340224433433004004002343044330200000000002044333343020402200204040020220000222020022202020002220224304434334303343400334302002200004400400022420302222000340220020000202222020002340332444334333420200043300330222400202004343433203000000204423440044030443300000400320233343033022340024430334434304440403303000002330002022024044022400204440300034330020200042304224400224434344304004434040023333440033334333023443323343033340400303004032440033304440300022040222200200202222222002202222402020002002404434042202044424022023020044303334400030444303030043343434440220034300200034003444220020202200424043330230400203334344434033443400300440433330030034343420000032003340202443444200420400330234343344402203300002200000434300422002000000220002220000220000400000202444000000222220420002002300204300020004333400033404400043430443330030300334043000030300333344434434304344332033200200020040200043440044043330334222202044443402404004002420240300030000402202302333304422342334434300403400202022320044334444020022020002000200300020300022232232043034433433433333344343304304020200002202000220330202003334433333433002040440040042000433440202220202322004300003242000022202002022000202020220220020020003402220333303300200002020000402202330400400023020222022234400022000234430
7116 33333003402200404234334043330432020200240004034330003004403443330300204004222030200222022000220000020200224430240000222222200000200220004320032200023000004443444440343000222022002202334030430000202343333220300330333030322002003320402202022022202202204004200000200300433404244430402040202200200202200000002040000334022043343344044340033033443443023003020340030300200000330234222300434044243404042004330034430343344343333400320003003343430044044430433432030030003330300044300033000000022002200000322233202300200022220000200344334433343443333443424443304434434434333343003343434403443444403043034032304304300422044030343323404444303424444440404304004034400000020202200002200000220222002000234232404000300020022022200220022220220022202002222000020044332202434320020202000243302044433334203443043433004043440034002200202000002200202200220000002002000000022220200020022220020220000020022002222000002022200220222022202020200202020200224000000343434043304033033043332223304004422000443300200220000020444333330344043334443434433040304222202220002043322223333444344430434344200332033332004433403440044022220220202200022003400400020200000000434044432033402203040044022400022200044044334444020000334034220032244202000000020200344443343033334232343334003304344343444440233004320044434300200003200022200202022200202020222243303032304302200220004443433340444000202000004333340344420020430400203020203440002342232200400440000433334402000420200443333442220043430432334433340333000400204440003343444440003433333320222220000020004030443340000223200040404200034444334404342002020000202020203344300200022020223403404043040244442300030203344404300040443220220333430044040004333343403420034322034033003004234304332002300044434433333443033223343330442020000002030000300223003300003000330000404400404304220043002044200234332222344430303430430402400022304204022000032002204002030300433400222020020030002430333334440430000233002333333343303223204340034334034333422002020200222000000020020220002222043430022034432020000200002030430240000004002022202202000430020223304444023302222044333002022020220020002003240400000300200004330403044340344300002202222200002202202220220000020022433343302022444023044303334200334320222202003200443340000404444240344443434300022220300043000020000000002000200000430000022020400204240220200034303433004340320220204002004340203202004433400202002233400002300400440400402000404430440004340020004020402440022200040300340040340402400203403040440420230434303430033033004434344343434434004000030333333420033004300023003443022003332203424020324200334040020400343442024430334334333002024434444433333040202024333330444420244343334344434404403430220202434340224333043300000304300200022003344303444034344443043444330300200202202200202002003430333034433033043434003322000000222333000432220022220220203033334434340432220000022000002003303434303334044400402204022330002022000043404343444333420040440043300224444334433042034334044440400442200400030434333403303003404344333334432002430040342430404434404033343033444440034402043340404404330043043333444442232334032222202202404220424244444344343432003433434330330344243343434340404330333002033033000022202022002002022020002222220222200220220220200202022002200202022220022200002000222204440300202233323444444333334433333200200222222030000300303322444040200333420200040422200430032003030032444440440304433444434433043304400220333344444443430442424440343024000004000220402343404203002022003300002204304304400333034000300204333034404200302234304024402030322000030003300002002020022220000000023344333032040344434223220434220023003040332220020334344000000224033443002020222243022204344440430300300303400333334402200202022220203000022020000002343043400043330303034000022000200000303030003044033440422423334343320330203402422204002323330020422040230430000430040200203342220220200440434340040044202030400440003433334403003003402000402243440343000202223323022333343343343344334400000220020030220220200200000002200000020200343344300033040043040004043430000220200002220323030220200220430402002043040330444404322040403333433344044343330043334444044040222002002020022330004340400400300022002020203040030004043002420023343030000002002002022320033330330020020000043434343343443334200202020220003300034004444044423420202202222224404042440430000400433330202000304344344003333334440030400030200302422030430044304003434334343023400220002202000003432233434032200442203432224340332033334030044000200342000034333443043340202000040303040400040334200004000000003034000220030000443022020220000002433030433002024022240020002220002203402220222243044344003444300404202000202203304333044404040330320430004034434220222020222000220002402003334002034302300000200000220033333344033302200022022233333333434433333303343333003033444003430220002222202202220200400020202000040044343404040440403443440344440440042243344040343433000040002020223034444034240443403044334043334343044343034243234202200002002002003404444334000220243000000002440404334400440400032202022444440220022222000022240304344443334324420333034344420022240222220022202300022220200220200000000000002200022200200200202002000202020002234230240020000433433444033334434342440200032044400200334244334000300203040042033000402003400200002022200202032034400003333034300443434000000023000000220403003024032002200234333434444320222000202022443430403403343330002202024333330232300320300443020020000342002203043334430244334322434444333333330034040203323043333444433334400030400430444200304422304334033000304300004022202200234043430404004440004300000030322220220330434403030003420033344400202333330002020330334433422444020034443330000444440344034443034020202222020202000020203333340433400440002020200000220033300000434433000000330040440300002434440033033000344433033240000004443400404040020000044443003000000440000002200020222000000220222020000000200202200202000002000002002022020022002000020220222220000000002200022200000000000020000200022022002002000022200202200000020000020002002000002020002200222002222022002222020222204343344444444344343332302000200022322034333343444040440432344430230332000220220022000202220220200200234304330230000420020343032200000200202020020000020000344400333023324340044000334003220222224430022000200000022040004022433304000422000030000020000200000020240400040440040343234434444020002203344334333444304040434404324342223042222002033333303300004034022200022204344303000442202340402202200440030332030020222220434020000000244333044304404004340032330432400222022002000004443333332200202000020000444043444334000332002003403000234433304334030403302330222000403030033022224320022222000020020222000020030000204043220340020200202200020000034334443334300300034030300000002202200404403003033340443440002434343334334300000220022420300003400343033244334004303034300444020404304444434433430223344344003003002434033440200004000003432000030020302200203030020330040333030423303434403334334300020220343000200002002002200034400400022020003333444434404043333403333404043400022222002000220200044040333442304342002043400420020040020000330033442000002000333420244434044022430023340443343403330304404030004330200022200300200032032234043043443243200002200444033444002022334440020444434424000400020000232003032304022200000404000042330044443330404030044044433400404440440004404444034343334334333343032202033323022433204433404443300043003434343334200020033443300044040334003444240023020020030434040200200200000200043044330200404000022222022200202022200244333023343034000343043033420220204403034434433332200000020200022002000000220002220000220000300000202000000033444440020002002400203403343300224030344330000302043002220023200220304003323230442400020020403200222022200200020030203334330000002220220244404303004302000000002343430400043333334404404444433324432443340400304300202022220000443333343344043334333433400343400022222222002020022022022222200204200200040203334402000220220204304443344444344334300300030032000344030202220204444000003220000220000000230400333020204034444304340420220002000020033422404343043434402224030040422020222022202243042004343343
7115 22222002002244000334334043330400020202020004020243432443344334440400202000222020200233033440330440434340320044303300032323244444330220000343344433340300004402000220020023444344334404004303430333434430444443033004004040422002004440004404440204420003040000200000234044344302002000002000202220222023320402020004333340442404002203033430004044334334420020040034330304300000230330333340030404303400042004330030020343344343322044334443003343430044000043042044304343443334304044303303030000024002200000022233434033400044220003400344334433343443333443424443304402434434300320000040434200220444403040304004304002003222024033343340430000222023222220202002230420024223434020032240033303443000420000220223040040322202200000004003342440443022204004444333443333333240000002303034344330043000032320020002034342020200003202020000202020002023030300003033020330002224300443400034032220000000000430342000442200002022230220424344434040400204343200224000000343434043344423433444403330043420000222004433344334044343303000004033430003200302202040300233343220002020022230333442344434434344200222022244330044334333333020034334343203022003200400020200030300404344402333404400040044022400022200044344334422023333334030333433303202000000020200203002202022220222202040302220433430222333022300202200024023434033200033340302022200202020222243303032304302400244444443033304323400343420030222403400343330300344344020300334043023303300300330400200002202000220200334444333334430200203043344434404444340343334440020223334443433333343444443300040334333434434044334340420434430002222002232204330342002000202044430200033304343000003000040040200003300004204024000200040403030330333022300204440222202002020002022020020433444443003004334033322202200000243034243343333004302000002403004044000200000340000000000434203033420000302302333233404004444022200000200200202400022002202022000002002402304030300400433444340340303004430030002440430333400034000000040000440204340034320020222033443402022000333444432202022000000002342203034434343333433332444344403344040443433303343404344420224402222023302222022004443033434003340002000220244000040340000220002042043020042420020000024040340043334443440020000200343200204044340344033034022220202033300000200002200000202333334433334343403033330043343333300244444440222003420003344340404023300403443430043404344330203243443000030302030303303440033000303403340430304433300320304343400034230440304340020004034443334032244040300344440340000033030403000000020443434333003300000043243033030202340000003040444444340044003400044004002344002222202020020320200230004420200043443433344443443224304343043333344444333202020422243033334344343323433343333034322003000202022244222402243400200034443404403340303442302022220340222003000200404204433402004300203000002200000020342000022000404332444044202220022220220200000002202020200220300440430003443303020204443033300002230044423334044330334303432000222034404004402000000000220004204343402433334340000344040020020222002203043030333000003203002034404203204230343203300000000330203220034332203030404334404030000222222202002002222202202202330323233233032020202004300202002002200000002002024040333300334400344404002000200003002422020443333220222200220220220200202024334433020300002433032220222000020002033200200000222222000002200000022032000000202222040000022222430340000334344400422200430024304040044444440000200033444404433420030233030333340000003430444424440300222400003040330203030302023443444332234443334034032400333034400400303003033330200002243403020002040220420200000000002000020000202222222203044000302020022202220443404440020330323004443020000200443333440344334002020222243022204344000020200200203000233000043344343033330300000033040000004430034042200000243430000022044340004040040004422000230333330002020030000340202222202002020000020222002022020000020000022022202220443444440434340004000434303040404440400002244434332303444343302043340000404440040044033343040340033334400333440020000220220200220022220002222200022020022020000004030034042003034444302044432220244343443430220200020222030030000333203033430344444344433033434440000244444042340442034004340044330334434344344444344334343444030440002020402220030030300444443443442422320023330324434434444434342020020330002344343400224003302200030000400324320020202222224434042440400030400433330202000002022020200000002220200003340402000044202000222002042020220202200004443334434433440402233043042200442200202222020003000334030040333433433000003004333042023300020000202020200020020200000000404443034400230434344230200202240330304400300200302022344440340032220002202002220222243044344443000344040433244303340002000000040224004034404320030040440444302022222002220020220000200202020020000220000004300224433044434433344042000000000020022222243302220440404000442023004443330030030334344000404020234403023430203430330340330220022220334433234033420020200000030443434233430400400200034302000220402223202333434043404440434423332002002002000000220000330303000044334443220220020220240044430340333333443003244000204444043433334443030330003034040020022202000004433343004433232020220200334443344043344433330433440340443044302020042330230304434400433433444033334434340403400002022203433002200320002204202003002022333202003030433332033300330300004444420000200000043430000000420333000440430334323042002200400222002233203444300432023334344344344434443433302434222224222200220200003000040000040043330403320033300220333004404422222220002424340030434422030044443003320003023000340334444304334000000002000003023302200203034340000430000334030334300022220220003202430300000420033344200202000000002020000002200222222020002220000000222220022002220002434203333430302004034300004020423000440032020203022000000000000343344033024220200000003320024400044044000344433033440003004443400404440020000044443003000000440030002200030333440444334333434444000200202200202000003000002002022424022002000020230333330000404443200422200044444000420000433344340443440404403040202000040034430034402002000002020002200222002222000220000202000202020022222222022020002303333433303000202000030333434230203022204300003004230234033000243330230344344302002440300000220024030002244442030020204400000020200233204033040044300030303004340002000000020002000204044433000030344400040040030003040300343002022020000230204034334030030243343333430003340022003000422033303420030044303333004444334333000343340240020344422300020204303433444203220220020044330020222040020222223040340000000240000000003340224343304444003000222040334333304443332242000200222430000424043422002000002002000340042303300043043040304402443444330304040022022224220022222000020020222000020000000204340443000020200200002000222034334403334304300434434344404403303304222200034044020330224443303202220034033333003300000033034044000400000200220000202022024034343433333340344033330400344003043002020022000433334303033404333303040034200400202000000240043030200040404000034334032202004030040200443402002200030000000022020402222000430243320033404444040004203422333443444320200032230220222000202004040400430030333433324330033040334430000033423222202440433000300003002340403320220000024440220002022024340344000304440300334300340433344034444430222202022002304420033343332000033220224024334424434040030300000334004440033330243003044420244033033043330330000000000020202220220202204042020400024422032430000343330000020000202020002202020000220020200200000002200403344320034040302443403203230030200043344330233242004433330430304343430023032000020434443444430420200303404020022202200000003333030020200003302002004324003304342002200200004343333033300444223443003400444343404030024333403344303303002020000323420440000200300020200233344434434330200224300430433343343434443440044043330332000022044443442000004000000323330034444440030303333304433203002204002220043343433330000220003343344043334300200433343433344424444334340022022022222200204430200002022220003040220334344344443344444344330344240020022000200443434443444444344034240000220000000200200000020230323333400200020243334333343344322303434034343343223044400040040444044404403042000202203
7114 22222002002244000334334043330400020202020004020243432443344334440400202000222020200233033440330440434340320044303300032323244444330220000343344433340300004402000220020023444344334404004303430333434430444443033004004040422002004440004404440204420003040000200000234044344302002000002000202220222023320402020004333340442404002203033430004044334334420020040034330304300000230330333340030404303400042004330030020343344343322044334443003343430044000043042044304343443334304044303303030000024002200000022233434033400044220003400344334433343443333443424443304402434434300320000040434200220444403040304004304002003222024033343340430000222023222220202002230420024223434020032240033303443000420000220223040040322202200000004003342440443022204004444333443333333240000002303034344330043000032320020002034342020200003202020000202020002023030300003033020330002224300443400034032220000000000430342000442200002022230220424344434040400204343200224000000343434043344423433444403330043420000222004433344334044343303000004033430003200302202040300233343220002020022230333442344434434344200222022244330044334333333020034334343203022003200400020200030300404344402333404400040044022400022200044344334422023333334030333433303202000000020200203002202022220222202040302220433430222333022300202200024023434033200033340302022200202020222243303032304302400244444443033304323400343420030222403400343330300344344020300334043023303300300330400200002202000220200334444333334430200203043344434404444340343334440020223334443433333343444443300040334333434434044334340420434430002222002232204330342002000202044430200033304343000003000040040200003300004204024000200040403030330333022300204440222202002020002022020020433444443003004334033322202200000243034243343333004302000002403004044000200000340000000000434203033420000302302333233404004444022200000200200202400022002202022000002002402304030300400433444340340303004430030002440430333400034000000040000440204340034320020222033443402022000333444432202022000000002342203034434343333433332444344403344040443433303343404344420224402222023302222022004443033434003340002000220244000040340000220002042043020042420020000024040340043334443440020000200343200204044340344033034022220202033300000200002200000202333334433334343403033330043343333300244444440222003420003344340404023300403443430043404344330203243443000030302030303303440033000303403340430304433300320304343400034230440304340020004034443334032244040300344440340000033030403000000020443434333003300000043243033030202340000003040444444340044003400044004002344002222202020020320200230004420200043443433344443443224304343043333344444333202020422243033334344343323433343333034322003000202022244222402243400200034443404403340303442302022220340222003000200404204433402004300203000002200000020342000022000404332444044202220022220220200000002202020200220300440430003443303020204443033300002230044423334044330334303432000222034404004402000000000220004204343402433334340000344040020020222002203043030333000003203002034404203204230343203300000000330203220034332203030404334404030000222222202002002222202202202330323233233032020202004300202002002200000002002024040333300334400344404002000200003002422020443333220222200220220220200202024334433020300002433032220222000020002033200200000222222000002200000022032000000202222040000022222430340000334344400422200430024304040044444440000200033444404433420030233030333340000003430444424440300222400003040330203030302023443444332234443334034032400333034400400303003033330200002243403020002040220420200000000002000020000202222222203044000302020022202220443404440020330323004443020000200443333440344334002020222243022204344000020200200203000233000043344343033330300000033040000004430034042200000243430000022044340004040040004422000230333330002020030000340202222202002020000020222002022020000020000022022202220443444440434340004000434303040404440400002244434332303444343302043340000404440040044033343040340033334400333440020000220220200220022220002222200022020022020000004030034042003034444302044432220244343443430000002043002043040330244204044340430000433344344340000042220340202202004320000202400444000404044044244022002020243000030444443042020023302030444403442002433330033330324430434444434343434434333334433430200444440003304034444344423420040202222224434002202430000200032334320222000200020400044443330040330003433032022020022000200022020220202200002220002202300334343300340344433004434042222024333400334030044333433022000002000240020020202000020000020200020034200004030000003034000220000000220022020220000002233030433002024022243043304443002204002220222202000200002000403000204333202204022000000040224004034400220020000444444343422333443334033004443003432040020000240000000200220022000043344433032333303003020022444420034440440404333442020002220000000040304344344000434304400024340200304004034004220033330002200303000230434344344404443420224042224034240443443000330402220020222020202330303202200003002002003400000220440000000440440002000334334434330004433303023000000224032233033200000302022220002023220004043003043344404333300022202300022224343420200443330433420022200000300224020334433443434433000304002202202022022000233032202020000200004004400200320233443304430402003002022333302002030433332022200434304004400030000304000440402033033040222000004034330340344334433404300202222020222000203432034040300200020002022222202232222222200220203004003023044020343334403320022200220000002233444444443020000204444040033422233334444024040020324004020033042003444444443444442433343344343034340300004000030402000004033334334000040000020002020022200002222000002234040000002200000444434402443333230422220022004220000020020000020202000020202222200022234202400304040033404444433333040200022300334340444034440343334044444333433344444230000000002000000000424000000003403043332004000220022000000020203003003043033303033434033040404402044334334433340344334300020200000000400303334200222200000000000020444344432022034330302200044343044420002204402302002444402030403340333402222000220000202000202020023333333433434442202333433342444343444404000303300344020020204202202200202000022220043440433433443400222000400043302000002220000400340000044044434044300340000033324303320020220003334333330020042000203003044000030344044400404022443000430020303430030040202340432003400404220020000204440020022000000222004040234404022044400403323043444000024434334434433322400020203444300333340220220020033000020333020434333334434020400000224000444004434332020002000402222000200220222220000000002333430224430040323034322002404003443440200200200040030403423030000000444332020202200344444334433333444434434332000034044400204340220204344034040030433444302002220002030003043343400003340040443332200403433024000332220000202220002000000440044044000002044303433300330440343434320020420004304440030433020222200200440420240434422000022220232344033444404030343200300204240003033234343023000403300003003042202443040030200302002002200300000000022420303333444202202320033400000404040203042222002000220200033030444333043430000434344204404000200033004440424003300044040330322243033033304430034220020200044002343000043334443433434000344003002202020020330230344433043333040244434344304400020044434022002022220222022002222202022200000000220033000024240404004000040444433200202220233003303333303434443443404430000030000020044300020044000002200300442030303320340434420220002000203034333244440340202200444020000200200200034344434033443400300440433330030304343420000004033340202440422430420200000204020022202200000004400303202000442034330300440034443000220000244444343000000000222220020202002000204304434400442002200202204034340330444040300330403400020200044033020020240200222022204200020000204440220044043330334300044342444302404004002243424444443333320000000000022220022002204003230400202044223333443333343344043334330200433343433344424444334340022022022222200204430200002022220303040220334344344443344444344330344243343344033430440202220444442022002220000220000000200200000040200020330430433040443334333343344324003434304343343440344200020020222022202200022000202200
7113 30330333033000040043443034224023020200233303020220303330433003330300202003222000300322433004334444434304030033400400042424233333443443330434433433344300000002000330434433440300220000000404343000202202222443430440222020422002002440432402320204420030040000200000202022000220222200202020202200200202202000040003444230332300002200000400042022002002024034323403043034233222004303333044000202000044443420223323340434400434422033002320000434344432423304304303400434034443400033404404040000023002200444033300202000202220443330400433443344434334444334323334403343202203444434004430343304334333304034403403043043440333432400030024303333404333332330303403002002200444020343344403344404334333043044330232404000333340024044433403343330400200020200003444034044300330040443343434300240002023000030020443303433004040440002202002020404334020020242002200002002222200333334342002003223303403000024433443332330300300304334222022202020200202020022000222422202020202422220200222200000020020004333040033344334400202242000000023430003230302202300400244404443004340344440444333432203203022343000200002002222000000000200002002020020200220022022002022202022020004432000202240030000322403022200344200220044020000002000220403330434334334043433433334434033334232333404030004022020222222033340303344024003403000433344400402044433434043444440232332300302344324442220300030333000202000300000300300000000024043432003000003034034000004440330400200002203444334344230000232223344300303043344434404444300202330000434333330000244444434333334440034043440334434444334344430343300443333443303022003034404342434300022044200032020320200202020020222223040004204433303400030334220220444340033020002004434344320042022043044000003302002003443344444034432222002023324434444032002000220000222003440004400030003440000030333033430400043003422000220222242200020234040340032000024430430344000042002433304340400344300222040320040004020424443004304000340443000000030040330343434402034434333440330303433444000333343343423004444043024433034434343333433332030400334400000002022202202030022320222200044344402222022000002022020000020002020002033344300200302004340233430433032320020000030320020002220334004434433400020334344444340344034443344443420222242004200334430422220000200233304302000340020230030002303344423330323400330000033024343030400304334344430343033000204234334400404042020340303443300342030400023433320000200243400404304004430440002020022020000000000200222323033042243043402400303233000004434334343442034433033404434344343434430440444430333333430033444340032003002200200000400040343040433403033034244030220300022220220220240302402222200000300023020422202022220200202222022202222020222004220000200004222402240444304002230342300024000222002044443004033440203000033003004343443440030444040044200220202220022300303444000000020002200002002002042220040430200003030032004442002202020232443000000004430344440002324330002000402000222034404334402333230000220033203402002000003034000400000002000222020000304343442000002202002200404203434400020000033303433040434443040222234040333440002340003442224232334032444404404404440444444244044340402003400202003003344440043402020404333300334004300040400030032443443333434334444440444403202034332020000033443344434004002200002220222000020003000204204000222332000443344440022022004444343333200202222000000200222020200030322200340344302202200022224330033033444404433020034233443333344444443023000020003430433340444434004334404033402002422402203033304004004200333334432043334333032220200302200234342202030324330344403300002003402000202222222202000000200202022202220002000002020220222020002020000002000000222000220302020222243022204340000020200200202000222220002200202022220202000022020044443303003044430000404340333344022023332343343330042000240322024420204440440430202422202002020000344330340200240333430040200203344220234322343400002034044202030403440003433334403020422202000302220220020343333000000200033343343340033002433000220020030220220203443324440330000024222020002000000304300304342003034444202030343234323034334300440400002002003400330444400033430340000344433433430044030443333032430333400000202400444000420200200000200220434304430000002023004002200020000004443003442422334433330330030020000034343434434330002200202000220002220000000000200022020020202222220020222220200000200200000022000002200020020002220000022000020200202022020020000200202020002020020202220002202200202020000020022200222200222200200222020000200020000200202002202000222000200224434402020203043303430200000040444443434400234020300320200303304224240400234433043434022240030003230402202002220222202000200002000200000342400343303200222000002020003043203034020300220444040233340330002003443330002020202200000200000220022222200022202200022022233333332024022333303303332002022000042020334443333303303223033000343402003340433020240302002000220240344040003304243044300020200200000002020222020000004240420203004330402223343222020402440404434433332034334330202222002223003000443422002002222002202003002344204430444444330402333333204444340200002220330034004402042443344440222240022202030042240403220433330003300002200024400400233434002300234343304440443403343303022022000322420040232000200044000000200220222003200020003403400344033334334044340444042200404044043322202220000000220202433000324000000220204002020022002200300222003340300333444203034003033304304434440003303033000000303044034004330340340333342002203040320044404334044402444333333334043330404444040033444422220033320043023000200002222022000222222220222222200020022020002023030433003040044003004033334334003302030300000020022200002222000000002020000002200200202202202220000004000002303443334043020030000202002004430342222204433204404433030202022040324400000020200022000334340444004420022200322022000200024022400003004220433434443040003044443042202222000222200300040444330333440442043033303433434433404000004400442043022233433443444202002444000000404443334044430000002020222000200022020420220202200033434433334402203343443443333302040304430444302222044334444343444203434433333333433434442404333403022222043444434333030300344430020240242303240243044000404220240433433443403220440000320020434042200000200202020020000020000200000224024423434440040443034220322334403344330430300033040004024044440440033003000030020203430030040204040404300400404220020000434440040322003000422004023434434022044400403040320222000024434002202200022200020200242000000020243420020033003020333043434333334404020400000222000422002202334343304000432444333433443444420000000002333430224430040323034322002404333443443403200230023300230420003303330222004043434433022222002200000222202202332000034044400202020220404022002343303400222002002240002000003043343444442200000443332340443023030000332220000202220002000000440400000000002000202022200220000243434320020420004304440030433020222200200004034304020022000433330333304022000040434302200200204300003423320303433040402340002003003343443040030244343443443344204400444433034343333440343303334022040444040004343002222002000220200023030000222403434004020200200000000204423440044030443300000400320233343033022340024430220020200000002202000002220002022024044344403402243034034330330200022002222400244434344304004434040020033443033334333023443323343033340400004330444004432220202002000020222200200202222222003303333343434443443203343032202033320022200202200202220000040333404004420430343344334400024040343004300330024343200424043330200240200034344402300220233242004433330430304343430040002000020202220244020020200434330023342434430033332222040020200004402002002022000004343003300033333434000000044333330420343403444343043343344333403344303343002020000323420444000200300320200204033343343330200222023200200020020203320220022020000002444432022220232000000002434323330002224440020022020002422200223340443334003343033334444334442204403004220200200344434333022442242030203344344200000022020002220204022220304000220403032000004433244044330344443040044033422000202220204444000030240303443303000440030444040200020330430433040434443444402200244242020200202202320044004040444333433343300433440340040
7112 23220222022000030034334043223024343433444434320243432443300220000000202002222000200222022000220000020200020022000000032323244444334334440343344344430400300034333223023344330400440030330000202003434434444002020003444043044304004000022032443403343040000300200000204344033440244430434343434403400202202000303004333240222200002200300000002023443443020320333043443430233333440243222400040300204033334330223320023204200202244300420002334434023303330043042044304340440004004022043004340333340333330000022244343400203324443330400022002400043443333443000002203320202202000200422000020024330044433220020003230030334444343344404433040000242022222220202002220020020222020020022200022202002000020022004234434434333343344044430444434003004022203403333444030000222202202002000002022000002022300043340002402344300400000404043000202000220030030203443300002002332200233334303043403333343443333344433440004003034044443443244344434340400204343244330444444202020402244423433444403333040040000222030044433443300202404000003044340004240402202430000200030332000200200000000444022202202022204003400002002244330330033430004002040340200440344344034344404044040000022033404430040000222002022230203430220000330000003000330403303202004004020233433334434042220242402040334403022020222222022200202200020340200200022244433434342233434043444404202022300303344324442220300034323400343440300444200200303302020000404043400002443002403343220440000433332202000420200443333442234402020022243022200244000000043304440020220002223423333343404443330003443444320023333443430342200000004222004404022004020003402020203344300233344343444034030004000200002200043202200044344424443304034222022400200030222202002020002022043043400444443403444334400000040022244320200220043333442043330002303000000223030000020200000204040444042020000404430000233404004440433304440300204033044433040303033400002002022220202043344000222020020040002020424220002030333424034000000020303220434343334043043444333443434344333000444434202022000000004042200334434343333433332444344403344000002022242202040200034330043300304443333430444400200002043343002040334322400200200434003430322040024344443343333344043343020002220330043344000020002022222020022000000000220220222222002200002200000202244240344443402000022224340043004434433320440422034320004433430430044300200330340034303433004340320220204002004340020222000022000203443344020200023240234304342044302220000300403020300034224443020244440200430000200034033434002000000020220020234043344044003343433434343340443442403000000203300442043304330034200430003200323020040403200000034444003420000022220220223220002202222200000030343023422404322220233434442022202242340244334243030200332222202220444032304230342000024000242302022220304333443400300000000004043443440300222020022200220202220022300300222000000343334433334334304044443343430200330300004034443443343020242334300003033320200000002022000220220000220222020000002220033330044334422203002002000003034000430030002003444340000004343422000002203004004343344203204202202300020000222220002202024430303202004434034444333332242443042333303303303330333333223433432022002044343440440400404043402023030444200443002022030300020042002002322043002242444440002343443443430440400220022204004004433304443444333340000300202204033444004333220022222200200222222020000200202222000000200222020200020222200200200202202200022220220022022000000022020020222002222200000003433444424443020022300004030440234040432042002033442243032240040044344333334032003230332033330344343300230342202030324330300003344443043043400302322233342000000204343022202220443400443020330323420003024000403000000223040320002020223330033330040400030304244303440303304443344343433330300000033030440003020434344430000440403404433044340004040040000032004334333330043434024004200343333343443030000020222034344344004204444200203303334220200334300002320300202040034303334200002233343442232000002243440343000202323320044044440040023033443300000223040000220220200200000002200000024244343344343304030004003033040403333402030034243230404334343443400043444300303333333230000204030000022200200200022300002200203303003400330202200222000202032022223022002030330000444002020000002200020003000002002002022343300002002202202222202020204434030002200002000222220000000040333433022020040202222222204042243430000200433300342303000200020200000334440430440004344042322040340000400003434334343022000220002202000034342244030433344332204303333430402000220344400333422200220020022003444340303040000202343403343020200000020204423034400234040400220300000002030304400330433003434022243003300403443300302230222334033032320000200000432333404404400444000004040334334434043303340223224020244033440002303440003433402040030000200000220000330000220034433342022222222222020022222202202224334343004304344330004240020000402022040303434004430344020200400004000000243344043000032330433030030300400030002020220003233402230220220200004343334020322020302330303303300002002002000202222002220440400330333443002220220020220240044420200222222002002300000204444043433334443030334002434044420022243444440044402030042440403443433002300033004403344444403443020443344320202202202200200020020002022000002000002020200220000000000200220233443300430404030002022440443443030022224344433420200300000020000404033440203000000030000000220200004020022004433400244304430400444333204042020000400200020002022222234444440442400420200334340340333204002234002220024200220223034400322222220034440203333003333440033334444024040020044300304422304334033000302044040024403344340402024000340000420023440403004000220403202420203443034432200043333444440002020000002200300303343343334444400044003202002220002434203333434043443003404332340433404402400403000444330000044444000200444000220400000300043024400022022000433344044230003004443400404440020000042240000000000440030004433402000234333440444020000000200202400402000004400442002022233433443400343443444440300000002200322200000000000020000400022024043440404433300202000040034430034402002003034343334433444304444303234444343444302020023222222022020443030222032344444302000000000434203200430020243242243304303400022220004003022022004032000234044043343404443330000200020000022022202023000434000040022040030030334040002000000034433400340400022000000022022200303024000040000020000200000040403000303003003404220020000023334434433440444333403003020000220202222004444334332004434433403343200022200020200232000000020234302202200330043400220434333330000020300000233000333442203002020002044303333444344334333220004444402000200223200030030402033443040442002000430032400030020304033430000000444332020203344200040334022322444434434333440430400444340304220200340403203340024033402002240004043440343343444444430030440302340440040030330334443303434440334300000003200000033034044000400333443003000002040323020402002224404200030223340300440400002202000233344220222200022000000040434433433434030330400332020433302020002220220200020220202300433034302002200040000000022020002222000020000043333402222040004340333000334334002033322420000222403434330004000020020040020000330033442000002000333423222204044022400340043220020200033002434040030443334344343400433000403303430420400430344433043333044333034344202240020422202222000433320222022003332302022200000303440033000422230000243044032022200200202220224000000000030202220220222200244434044424022022430033000003300043033404040034430343300220020430400034003444220020202200424043330230400434420200043344334333203000022220020420202000022004033340203004032200300000000000024432343343344442244040020222000002003403033040004343003300022222020000000000222220420303403444343402303344333403344300000002040003323420440003430000040400400022202202000200222003200200020020204420240024043330334333342022220222303002003330323333302224440030033030304233200334434334443040343433333333443333343344043334300200433343400022222222002020022022022222200204200230304022220003040220304042044420022222022003024240020044033430440202240242222044304443303440033303403433000343430320330430430040243334333343344344003434004343343220044400020323444344434400344330434430
7111 24444004302244303302002020000202020200230003043440004003304304424344320440003404344333003440000040434324030044300024033030333333403420034020033022200244444220222220434000222022002202443040043000202434444220400440222020422032334440432402324342234400030000200000430000304303403000002004343334333434434333434303000432022020034400000200002022002002020000020020000000200000400200044433404342440033334320222220022200203434044344334420000020200022033330433432030030003330300044303300303300024002200333044400202000202220334440300344334033302002222002030002204420202204333203042300020043443000042443340304443040440000202400030024000000202044444443434032443043340444020343344403344404334000020322003202202000000020022433344334432220330433343403333444032222444404434334034343400240030200002020020002432022040400000030043340202000334030430202002344043443333300322220203043042223343443333340022002442440403433230220222022202023433434040022044333033343434343442220200322244444430330000222030000200220033343444442220200002220004043342030400244434223004304422224222000203340340433430444344442003344334330422023320220202204022004200003343433040400000403002444303340030000000030344403044340220033440000004030223002204202000000020244344443343032220232302000434440000204333330322003402200020042040044200022200202022200202020222202202022200202000200000002022202020200020220020222002000202202020000202020202000002202222202220000400200002203444034344200000202220024330300020022204232444044340004442202040400002022222234333334440034004030443020000220200020202200002222002202342004023333402020233200200433344303440034030300300200002000003203344204000020440440420333433344340000222202002020002022020023400444443443444334433333043342222002024424404400442043000334040333400224002200004040330033020232032020330034003422303404000000033000220023430402400024430203022033022002200002020200433044333433433400222022222220223403000424334444444434404224200200032020040444323003004344333444040004402042000000402040022020020202222044444030400002200003002022202202000344020224403322022202222044333304344043034434443304403033300400200034003430222020022022220020000020220340304440220002202024044434203433000200000033034433334320422202002200002233300000000200244403434330200043430030002000000000004030400303200000022020200404240220200034303433004340320220202002004340203202004433000202002200430334040243202004044344004434400040330432020343200000202000020000020000200002400200200020220234304343444304400000402202022020202202003004030300332020000442040004004002200002224204020343440433443033320300402034040022220220220224043043333344000033343430033230000002033034420200403303304344330303434344233222002230000433200230342004430404303343433334304333443400200404204433402004304343222340022044004340002200022222333000433303320022220234340000002203024344443033324303334330030434333002044400402204022330002022000043404343444333443343443343000244444334444200302034000000002000200000034030244040000200404304333334432002403020042200204434404033343033444440004402043343434404330043043333444442232334032444434404434220424240222032020200220033030330330400402004034024344000000002003300020200000002220220004343002222220222200220220223430404022002200434044443344403334333444434420000020344444333333444443344000022022000000202222022022000220202022040334342200022200020022002020022333333003400023444430022002200000443222200000002022000020000200200002202202002003030044300334333442243332240340344040222020000300204333030000344343330200024443434220334300003344443043020433334044400024033444042030433343224443040443024334333430443020440403000444333400220002020233230022203030300000300400404300444440034433434344440404000044043333334404004033340000303430444433022024442434434440032000230423033320202324334200202222202002020000022000020244340040204444204342202220220233440430304440400434303040404443200002244434002444333034402000202000202444444022033320020023044334400333440020000220220200230030004430000024224343304303300430400430402034340000202040434243424043443400220200020222000000000000200000204033333022200400203324000332233433030333403003434433444003202032022223022002030333000224002020303334400040000333334334332322020030004032202202222202023434434000002433034300222440003300040000200022020020202222222202022220200000200200000342000003433020200000002220200440034342044022343040333403033434334343344003220002202300334342244030433344332204303333430404000443044430000244200440040042000422020000020000202020200020020200000040202220002200204343433240300303334000002200000200003432022220030003230443303002230222334033032320000433030204333404434403444000034323002002202020000020220222043422333443334030220000200202020030000230000443000333300423302200022022444444444020022222234402224334343004332024003334440040000402022040303434302200024340200200004030000220022320003304303400330030300400000334343240300200204200443443400334343334343044343034303330303330002002002003404444334440440400000033443334220220020220220022240430444444334004333000202222020200002220000004004402024420022243444443344434003344243430220200002330033034433344444200220020220022043434432404200403343340304344333004003302020200240003033300200443200420003203202000002022440243440000344442044400440400003333320000204000420200000000330000000220200002020022002200200222002200200222000202024043033433433343334344442202222223222200220200004040020000434034404304420044400220440002203322222220002223430000303333440033334444024040020044030002222002002000000002044040024403344340402024000340000443040443400032330220400202240400440334404433340303444440002020000002200333333020043334444400322330432002220002202200000204043443003404002020230404234403430300422000000044444030433444033220200000000020022200022022000433344044230000002220200202220020000022220000000000220000002200404000234333443444343333000200202200202000004400442002022233433443400020240444440000303334200322200033333000320000200022024320220202200030202000020002200002202002000002020002200222002222000234444343444302020023222222022020443000444304044444302000000000202200200433343440444443304303400044220004300022022002002330404044320023404443333333400020303344044434340300202000020022040000000002020002000000034403400343433344000000022344430030044000020000020003433030040200303003003000404220020000340004434433440444333400000320000423404444002222002004004434430230020433322400020203404300333340234334434433000020233420434333330030020000000230000000444430332020002322000000222024002000443334442232000200223200000333434333443040442002000430032400000020034030403303330222004043430022433323334022322444434434333440430400444343034220400020200200043044333402002240002043440343343422242200000443332340443023030000332220000202220002000000000400000000002022000200000240330000302023023043434304444434433000440340033440430002434033400344443444400342000000020402200200202000000230034040200034343004443443403343443404030200334302002200040000000022020302222000340330020000202222020002340333000334332034300042240330222400202003034300340040040340033000000424003304000000220222202324344400040040443020200030334404023330220002022023430433000403330400443400430344433043333344333302022402443320444434442000400320222022003332302024400000000443003330444400330440022334322400400434440444000000000030202220220242203422434344422322042200000030000000020000202020002203020000220020200200004003244240023434403424043330200200204440200020022004300233003344440340443434300024002000020203334332200330300000303024432343340044444444040020244000002003403033040002023003300344442020000000000222220220000200222020202000022000200022000000002020000020220220000200000020200200022202202000200222000200200020020202220220022020000002000022022220222000002000000020000002222220000000000002200200002202002220020020200000000220000020022020002000200200020200022222222002020022022022222200202200200002022220000020220002022022220022222022000022220020022000200220202220222222022002220000220000000200200000020200020000200200020220002000020022022000202002020020220022200020020222022202200022000202200
7106 22222002002244303302002320000202020200230303043420402440042002220200202002222000244333033440330040434344030433440000042424233333443443330202200344433400000002000440343044333433443303330434024000202343333220300330444040022042440000044002443404420003040000200000320000200202002000002000234443440202202000303004000240422400002200000000002022002002020040444034334020222222000204442300000303200400022004330003340020042343322022002220040020200033000020022022403434334443403033432404040000020332233333044444343044303330443334000433443044434004444334040002200034343343400240333000020403440032200330430400300040440000202400003340434000232023222220202002223040020224020343344403344404334000320322002202202404000020022022200220022330334433343403333444020044332202434334030302044303302044033320343002402022000403000434043300202040002000430330003000302004422200022220204034032224434334444430022003222400002022200220222022202020233434040433444333333343434343322220200222200000020420003444034400022002344343300000004300403330403302232040300233343220002020022230333444342204204022430444344442003322004000000340002002020430322003200400020200034344040300002322000000030030444030340004344344330022004444440040444344404202003003420200344443343033334232343002000002033433444440244040303322200000200200022200020002044400202020444440000002002002200220002220300030323444343400344044200300440000033033033434030002420004400040404303344344002242000220204400000232220020222022002400040000000000040004443343420304442022222202000002220403002000220024000234340003044403004444304404434330303003044343444433433300002020020430434040040244443040004204433303400030334220220444340033020002004434344320042022043044000003302002000220022222302204444334040020000000444343333002340003433000300033320002002032030233033420000202200000244303003330344403330400203404433344020440400300004334044400202044200033444344344303000020020002000030000222002333333343303223204340002020020222000220402022000000222202202044030333034022200002202020000200034424022200022040443433333343404024420222204444023334442044332220000402003343002303240444000343023003404340033430030433330020044430034434402220443000020024022202202022000022000202220203220220422232002200002200004243000403200002020240400004020020002200233324440024040243300044023030344300230330340002000200002020020220400343432020434232000022044303443344300002200000000000002000404400220002020020004020002020040233000200340030430303322020403343443240400434330403300000402202044040404430000000020222232020033444340032002002433403222243020434330344334044020200040220400022220220220234024434444433000023202024033330444443422020004344402204400233440234040200442222202220333042403240432000023000232402000002000022000434304002020022434320220000444400044344334342330033300302004444000024443344443402004044443343430200330000004030002004400202000002044400404434344400002422000220230004330222034404002220000000000220022402434320000000020000033434403402000200020443000200222220022443030000202020000302202300040000224240332202323343434404330040020000222224404004304442402402202223424244244042020202003400202003003344243040434020200000000002003200020200000002220220000202002333334223304220320233034040433443344020000002200002220222000020002033204200042000000222220022444022022000000202222024024033223204022040334342200022200020344304040044003333003433323444430022002200000330333340000003400442424440303430040444434004334404033404334222402203033304004004200333334432043334333032234200302204334342202030022000000040033334030434300234444444434030000200402044204420004300334020420444320004023003034000033444300240302020222240344234020303043430400434003444440034433434344440404000044043333334434034300043333003400444433022024444404434443304300403422023320203330330343402022204002323330430440430244320000340030344344434443330244402000002020000202020002000002344443304020322202000434443440343404242333333433322234434433322002022000220020020440443432304440003240000020244343304303304030004002022000002444334344404440224040220200330304020232000400440200200000203000000022200200200022200002200200000000220000202000000000020200200000200220002000002000222220020002200020200000002002002022202000000000000020000043434043343444443200002000224440303304034444344423420040202222224434002404020000404032330343400300200300000000220002040220003433422022020023000200433434334343344003220002202300334342244030403344004434000000200242044220340033444344200334430022002000200220030003030303403343020200000000000002034200200034044220033030332000002200000200030202044440300030400440003002230222334033032320000433030204333404434403444000034323002002202020000020220222020222000220002000220000200202020020000220000002000222200022202200022022244222222020022222240004443443432000422020002220000000040334044044030202004434333434300300003002002003200000330032234433030434344044434443420444344244002240220220000000202440340222020232440403343344442002002000222222002000220220234322002334224334434334334433304024000000330002222222204400304344443334320420333030300020022204333330033302340032330304334344002400024330032203300002004040002200220234402234230200020040032022000032330034343230220000000000200220244334400340330340302022330334334040022223433344343433400000043333000022003434000000020000000220200000020022003344303400200020000000222200002020000300200020002022222243333330332300320400440430400444203002220002220023200220222343300222222220020000204444002222000022220033320003023000200200022200220044030204333333340004433430302023030433003040044003004033330220002202320204334043342200034444333330002020000002200400202202202220000330033334432004220304320404222020002002002000222200022000004403034340000234422200000020433044000334040444304443020004022422333430004000200222220330022020002030444400004044202222000444230033040444030333443444343333000200202200202000004433442002344200200220233343443222440000303334403044430020002000222000200002020220002000000022020022220002202202002002222202000200020200220000202220000202000202020022222222022020002020222022222222002000020222020230203020340200402400220220022000202243440433433443400222000400043302000002220000400340000044044434044300340004433330203320434330403334033003340032000204004000404400022033340203022330030020020304344040003204343402003400404220020000434440040022000333444342432020030440303300332422034333000030020003303344422200020200202000000020234343343344334343444334020222220030343022222000222000200040220202200400022000222020334333334440000002233434330004430030402033443040442002004334433440024430240023034404440444333034343340344444334433333444434434332004034044400204340220204344034404430023044302002230003030002002202000003340000443332340220200022000002223030202220334333333003300042003334044030400333003443040402040323430202032222204200433220044044330030304202000222200220222200022000000000020022022020020440000244040344434343334443443403343443404430344020243443344404400444022320002222000020330034444302233404340434042222002044332022422020000222003430440303433203303000430044003330422000000000400040400020000022030433304002202002220200000020000220304022340300200033432334040443400430344433043333340222202022002403343024434444330044443444024330034034044430300000443003330044443234000033023444433433402222222220020000000202220220202200002020400044222032430000343330000030004302020002203020044334430340304004003204443344320034040302443443343230034344434030220200000220200000000002020230040304333340202443444200440400303404020022434430033333330404434300004043443430330043334030443300200000202000000000222220020202002000203403343300222000044303303002020004223020400440304300020200422400020020230200222044200200020030200034333330304443443444432000002002330333334040233230043330004434432424403322204220020230002000434044440033443333343042340334033433400343400022222222002020022022022222200204430200043433334404303443443432004440022244044334030000000304033024003434440404444000430304232000022202002022000202043443223040340034302220222202200233302020030302202223000030322020444344243303042000443343
7105 22222002002233404402002020330432034344333303020234342330032002220200203000332000400033300443003323202042000400240300022222200000220220000202204433340200000002000220434433440344004434220040343000202202222220200440444340422032334440432042330303320000030000200000203033400234332300302000202200202020020223034342000020222200002200000400002022002002420040020034000004300000200200032304303432330044443420222220022200204302422033043330000020200022040030433432030434004443430330404433404444433442244444333333434033044043330002000433443344434334444334040002200020202203444204334430343304334333304034403403002003003222024033343340434444333422222220202004440040040444020343344403344404334322002000200000004000033343344400003443324003004433343403333444020044332202202002000002022000002024033320343002402022000403000434043300202040002300200300330000002004442233044220204002002224404004444430022003222400002022403443244344434343433434040433444333333343020202332220200222204444430330000222000022433443300202404000003044340004240402202430004200303320002043322223222000204430430344340333433332004033402000000023334334343200022003400400020200000000434044432033402203040044022400022200044400220040423333334030333433303202004004320200433334434042220222232004303334044343444444033040302244430033430033300022200202032200203434333303202032300302044344444443433343424000202000002000020022220040200200200020430443034044404400400443300200002404303443430240000242220020200202002200020000000200202220000020222220004344444434333334400030440424043343000220200020343340002444304242203440404004033434333340200344403434330002000000000200002200000200020000200030304040440444023000202320222202003434002022034030300330002002000220022222302200000243030243320000004343333442300003033440300033330003003033434233432034440343304044204303003330344003220044343004033340020404044344042002433334343430022000222020020020002024222220002004000222002000000020000220202020002020020222040330302022000000222203343423404444043022244002202020000200042333433304433030334344404434303022320222203322024402222033444443033034334434002020002033300340340303440304022043040042420020000044043320043334443443343033433343204344444340344033330000220220222232002200002244400303333230433334342000022220400320003340333330004000200000400000022020400204443443433304030400004340343220330003003422202202002200202020000022022220000200240040002000000340330002030434043420302320023200000200340000200000022020403040440420403434333403300000402202022020202204004003000000000240000002000040000443344002223243020020220200220400020300402003033344443443220240302402222200444333303020422242022220200202222022204244040222002000404233200222002234333042403220202303344303444034344443043444330342002002020022002000220000222020022000002024003322000404333333000023334422220334302422220020204204440000042000002002202020202220200002022220200330002422000443400302003044030400330030000444000220042432002002422320200332200343304304333430040034000400440000344443003434433204230204234400040300444420002202040020404232000040343333444442232334032444434432204220424244444044344042002000202003003300000002002024040333200334004344040400020032002002422034002232330330004234334334340330300220022430300003022433334333444430003433204200044330300244440022224433433444444343333433432444000000200222020200023444433433433432202200022223440044044333303344320040244334444433333334044000023334020022400003040320202020202022002000222243334443003003200222420042004242000302202200002202002022220202240002000020033303400430344443033300022400000203034022343220330340234340443444323334020330200004333000200230443434333203433240340404034344244303440333334443344343433334343444433430000003343402000030000440200333344022023332343343334444000200000000002043033003340434444432002020000344330340244340040202222204022202220002033030343430030033343404300330000300002203003003232000402240402200020000440000300000030030022022002033444334434434334334344304440003240000020244343200200023400403403404002020000234200002220200202002024004000002030400204444442240000200040000022403403430044433334403432434334330440404433444003434304344440344334043400043444002020202424430043003444443443442433202300003002200202220202020202020222220200302033440004443300300000400044020343434444440343422220200000430433330342000002433020340004220003024330040200232022020020000200202020002020020202220002202200202020000020344433444430442233430222040334030044333433432004402000244030024202404430404030340030002344443000004440002400230404044234022020220330304044320022002020022203043300003003304343334333330433032330444300404432333404400004000044404040330320430002302204223224020244000220002402003334002034302300000200000220033333344033302200022022233333333434433333303343333003033444003430220004242202202220200200040434300043024020234043443400220220022420440042220022020020200000040334343240304244302240220230344002023334020322020034243234202200002002002003202222002333443440000003002000003443343440003344404024444440222403322233204444343433334443033334004402042443344440222240022202300022220203420200002300000002200022200003444040443044300000344000403443343303433433442000002202020003400042032203433043200220042204203003003433322220020230433323032200303033004444402223000033403434300300320000003440400000023403443344032222000424040222000203434002023032032202220002232343333330332300323033000043022000020202220002243300300334333030044333222220434444343333403333000023334044420004024000020043333002003044000443444444430043344340002430000304000030432000002000004334003302320340003020032200003232000004402020000003300300202302302220000334033334433000320300320000222020002000020202222203344240234003430300440234400000000202200044040440430330000043342230023033000200003044344333330004033034043040333304403032003333000323000024004000434334004000434444404044404000020204402344334334433200300334333343443222444044220243340000022223332303440333033344340002000034432200202203334402203343443443332343404240024000203333404220000202000202020022222222022020002040222042433333402000000000343204200340020234232234403404300022220003004022022003042000243033034434303334443333044020203300400020200300203004430023404440040443034443044004430003440343433304000040433300003040322040040040434004344040000402400342002003000334203333024400040200240444033433303420030044303333004444034333333343343443343344403300020200242000000020234343343344334343222003020222224003434000000233004032002200000200022000000000222020002000002220004442300203444430000424043422002000002002000340042300044430240023034432440422003034340044433320002344044222202202000220200200222020304420203023403203300030422034334443334300240020020244444403303240004043443023300003220002202202220002000000220033333042320000434000222002002000002044323020302032223300203020222200200003003002434033444200440444403022000000303020022044040343440030424040344404043304443443403343440404402000443443443344404400400022420302222000343243320033400000404040202442333443440334344424040000222204343003002040430030000024440220022003440043444322024244434044022430033304043343403330304404030004330304022340300200032032220002002003343200042304444033444402022230000020000020424000044420444322002422204023300000000004002220000002220000022022000022044034224222440040000030202220220232200304020000030444344023300404440033043003434343334204020033443343400203030332200002200220020000202002002202220020200043340220233303440433330030304343420033433444430434002000430030300434330023344043343344222223000020233003002004340420304440343002200200000202333033300444223043402032000204034434430222003033404434002020000424320333003430400040403344033343343440200222003200200020020200020244420403334334333342003334002440444443030222220034440000020342323304422200220020220002000343033333322002222202304430443044344300434300022222222002020022022022222200200043230304022220300404334002022000000022200000220340003000400044340034343330300000000040200242003044404304344333434304034224030430043402220222434430244202020340202202444300340422020333433202204304330034434
[truncated: 9,022,763 more chars]
