# Supplementary material for: Characterization and management of long runs of homozygosity in parental nucleus lines and their associated crossbred progeny
Source: Genet Sel Evol. 2016 Nov 24;48:91. doi: 10.1186/s12711-016-0269-y (PMC5123398; doi:10.1186/s12711-016-0269-y)
Supplement: Supplementary file 3 — Additional file 3. Test_Map. This file contains map information that relates to the Test_Genotype file (i.e. Additional file 2) in order to provide an example of how to run the program outlined in Additional file 1. Column one is the chromosome number and column 2 is nucleotide position. [file 12711_2016_269_MOESM3_ESM.txt]

1 46209
1 67548
1 105777
1 105934
1 116132
1 160248
1 162189
1 184413
1 197672
1 206191
1 239777
1 257236
1 359360
1 366632
1 412817
1 414139
1 429715
1 454566
1 472062
1 484181
1 484762
1 492668
1 517699
1 540129
1 556164
1 584603
1 599573
1 606839
1 639929
1 662519
1 675255
1 691166
1 769229
1 778725
1 778940
1 789146
1 807073
1 835698
1 861829
1 912043
1 915819
1 935513
1 968136
1 975167
1 1022469
1 1037350
1 1060039
1 1063780
1 1111890
1 1117809
1 1199810
1 1225049
1 1232820
1 1280999
1 1283039
1 1297220
1 1316709
1 1328820
1 1341900
1 1379949
1 1419799
1 1428790
1 1429959
1 1437029
1 1471099
1 1478749
1 1498979
1 1506169
1 1531180
1 1599879
1 1673389
1 1678800
1 1699420
1 1741670
1 1778999
1 1786820
1 1787429
1 1859950
1 1893860
1 2094700
1 2098489
1 2131449
1 2145860
1 2156810
1 2238570
1 2245509
1 2251080
1 2262830
1 2265230
1 2268010
1 2282849
1 2295059
1 2296539
1 2301960
1 2311050
1 2314839
1 2319659
1 2322800
1 2339479
1 2352099
1 2356240
1 2376080
1 2400519
1 2406850
1 2425750
1 2442380
1 2475150
1 2492779
1 2495880
1 2509410
1 2526690
1 2545419
1 2559740
1 2579409
1 2617150
1 2646799
1 2680159
1 2688859
1 2732259
1 2827000
1 2905810
1 2907119
1 2910839
1 2915690
1 2916429
1 2918970
1 2924389
1 2932979
1 2934660
1 2947560
1 2959650
1 2960520
1 2976209
1 2995799
1 3033339
1 3076879
1 3095019
1 3115420
1 3125880
1 3143680
1 3163929
1 3188149
1 3212470
1 3246529
1 3251800
1 3258030
1 3269279
1 3294290
1 3299009
1 3374579
1 3374710
1 3407580
1 3410910
1 3420960
1 3442550
1 3460390
1 3497550
1 3497789
1 3509180
1 3535599
1 3545160
1 3573969
1 3580819
1 3598640
1 3625569
1 3627519
1 3640930
1 3661390
1 3699260
1 3727260
1 3727799
1 3748210
1 3753359
1 3774180
1 3786510
1 3813829
1 3827570
1 3851859
1 3872769
1 3897280
1 3919399
1 3929570
1 3953570
1 3997099
1 4004600
1 4043540
1 4050939
1 4056299
1 4083769
1 4098270
1 4171140
1 4233799
1 4244029
1 4271850
1 4327919
1 4328250
1 4328730
1 4359090
1 4372690
1 4380990
1 4411230
1 4412229
1 4412489
1 4419330
1 4420380
1 4427990
1 4471310
1 4491069
1 4511090
1 4528329
1 4550889
1 4592979
1 4601100
1 4624359
1 4639459
1 4647779
1 4660050
1 4690159
1 4703839
1 4718069
1 4745620
1 4773249
1 4793000
1 4819280
1 4842440
1 4858680
1 4897379
1 4923239
1 4932150
1 4974229
1 4976899
1 5076009
1 5129589
1 5185960
1 5210160
1 5279020
1 5290829
1 5299260
1 5361529
1 5383350
1 5389420
1 5464739
1 5483050
1 5503070
1 5505690
1 5527269
1 5531020
1 5548240
1 5576000
1 5589979
1 5613500
1 5668429
1 5699980
1 5705399
1 5708960
1 5730609
1 5736669
1 5737919
1 5747290
1 5749599
1 5757999
1 5770910
1 5854399
1 5916680
1 5976000
1 6001520
1 6007610
1 6033460
1 6049989
1 6064829
1 6065040
1 6074299
1 6080960
1 6083280
1 6091040
1 6114939
1 6139859
1 6166300
1 6179720
1 6220029
1 6226939
1 6229200
1 6254359
1 6285180
1 6285720
1 6322849
1 6323009
1 6346479
1 6368540
1 6389209
1 6396950
1 6422020
1 6440770
1 6462290
1 6483419
1 6508680
1 6549899
1 6576139
1 6588529
1 6609869
1 6614019
1 6637240
1 6640690
1 6656710
1 6695049
1 6721160
1 6750870
1 6770340
1 6773999
1 6783200
1 6788679
1 6811839
1 6829569
1 6860930
1 6898870
1 6932760
1 6937119
1 6947879
1 7116089
1 7135449
1 7153089
1 7166830
1 7175810
1 7185749
1 7211220
1 7338749
1 7378400
1 7409770
1 7421710
1 7441849
1 7448980
1 7456430
1 7478300
1 7500339
1 7510090
1 7512760
1 7527419
1 7539439
1 7543480
1 7548730
1 7551979
1 7552920
1 7582840
1 7595269
1 7623460
1 7631549
1 7636810
1 7665610
1 7681150
1 7691260
1 7718559
1 7727940
1 7753260
1 7775090
1 7781259
1 7824309
1 7846240
1 7868539
1 7880979
1 7914099
1 7932220
1 7960910
1 7987190
1 8007480
1 8036230
1 8061420
1 8071040
1 8074760
1 8093499
1 8165589
1 8168569
1 8196739
1 8229540
1 8257300
1 8289330
1 8324599
1 8341850
1 8349110
1 8357450
1 8390279
1 8416000
1 8447739
1 8458959
1 8486649
1 8532049
1 8536380
1 8550710
1 8566030
1 8602979
1 8614389
1 8653170
1 8670590
1 8692809
1 8732059
1 8796479
1 8820380
1 8845480
1 8877880
1 8883540
1 8895389
1 9020059
1 9026720
1 9066400
1 9096590
1 9109340
1 9130100
1 9149289
1 9161179
1 9162789
1 9176840
1 9181069
1 9185690
1 9223910
1 9237420
1 9258389
1 9283649
1 9323259
1 9374780
1 9402339
1 9404630
1 9424659
1 9483519
1 9485539
1 9486360
1 9494139
1 9503170
1 9533239
1 9582059
1 9591100
1 9608580
1 9622409
1 9658279
1 9674209
1 9695870
1 9720890
1 9754060
1 9774499
1 9819660
1 9822430
1 9851860
1 9868000
1 9887599
1 9949009
1 9996239
1 10030000
1 10076599
1 10081000
1 10086100
1 10105199
1 10107899
1 10118699
1 10121899
1 10161400
1 10194499
1 10221199
1 10264999
1 10281099
1 10297399
1 10315500
1 10416200
1 10450200
1 10454499
1 10484800
1 10494500
1 10500299
1 10522900
1 10530200
1 10559600
1 10570900
1 10598500
1 10656599
1 10681800
1 10723299
1 10755099
1 10797499
1 10810600
1 10843200
1 10875300
1 10893200
1 10897500
1 10905300
1 10911399
1 10918999
1 10919199
1 10949900
1 10960400
1 10992599
1 11043500
1 11046500
1 11065700
1 11106900
1 11115900
1 11128699
1 11161299
1 11184799
1 11208599
1 11217499
1 11252200
1 11276299
1 11299999
1 11312699
1 11339100
1 11347700
1 11362300
1 11389500
1 11447399
1 11468300
1 11476299
1 11504899
1 11526900
1 11534000
1 11574400
1 11628600
1 11653800
1 11681300
1 11695999
1 11760799
1 11779899
1 11781200
1 11793100
1 11796399
1 11917099
1 11940900
1 11948500
1 11950599
1 11955200
1 11968099
1 11971700
1 11976900
1 11999000
1 12003900
1 12024300
1 12027499
1 12037000
1 12051999
1 12058400
1 12064900
1 12115399
1 12128500
1 12130900
1 12145800
1 12154500
1 12185500
1 12210399
1 12239899
1 12240099
1 12254800
1 12281000
1 12299799
1 12329400
1 12339199
1 12375099
1 12391400
1 12406600
1 12468199
1 12469500
1 12500400
1 12547700
1 12583499
1 12602099
1 12609200
1 12625599
1 12636000
1 12652900
1 12673299
1 12691000
1 12700599
1 12711500
1 12728899
1 12761599
1 12817300
1 12820100
1 12854499
1 12871699
1 12887800
1 12900500
1 12941800
1 12967100
1 12987299
1 13027800
1 13056800
1 13103799
1 13145300
1 13146700
1 13151599
1 13168800
1 13172300
1 13203999
1 13220399
1 13257900
1 13278199
1 13306200
1 13333299
1 13371800
1 13377900
1 13394499
1 13422899
1 13441700
1 13464999
1 13485600
1 13507399
1 13538099
1 13546700
1 13611400
1 13627600
1 13669099
1 13691000
1 13694600
1 13697699
1 13698400
1 13717599
1 13750900
1 13762300
1 13791099
1 13830000
1 13836599
1 13844900
1 13861499
1 13883599
1 13900299
1 13917300
1 13943499
1 13981500
1 14037600
1 14044600
1 14098499
1 14158300
1 14163900
1 14188200
1 14211900
1 14317399
1 14369999
1 14386600
1 14413000
1 14448499
1 14565600
1 14603799
1 14628700
1 14646000
1 14654999
1 14672299
1 14702900
1 14709799
1 14719400
1 14731899
1 14742199
1 14761699
1 14776900
1 14784500
1 14785500
1 14805700
1 14900200
1 14921800
1 14934200
1 15003100
1 15012899
1 15018799
1 15020600
1 15023300
1 15025800
1 15030400
1 15030400
1 15033699
1 15037999
1 15039500
1 15040100
1 15040300
1 15042599
1 15068999
1 15086099
1 15106299
1 15132199
1 15141000
1 15158600
1 15184899
1 15206900
1 15228400
1 15309900
1 15330000
1 15334200
1 15347200
1 15365300
1 15388000
1 15434600
1 15438599
1 15452500
1 15467199
1 15511900
1 15515400
1 15535600
1 15542999
1 15583999
1 15598700
1 15615599
1 15630600
1 15659899
1 15667900
1 15679800
1 15704399
1 15718499
1 15730200
1 15760299
1 15760400
1 15822300
1 15830300
1 15845299
1 15858100
1 15888499
1 15907500
1 15972499
1 15993100
1 16042000
1 16062700
1 16068400
1 16129299
1 16150900
1 16155800
1 16163700
1 16303299
1 16309599
1 16326299
1 16379600
1 16379900
1 16389999
1 16521600
1 16588200
1 16590400
1 16591299
1 16593199
1 16594799
1 16617299
1 16643100
1 16674999
1 16699500
1 16721900
1 16791000
1 16856500
1 16951699
1 16955600
1 16963400
1 16976300
1 16986199
1 17012699
1 17018599
1 17063199
1 17065200
1 17108799
1 17113700
1 17130899
1 17140700
1 17142199
1 17143599
1 17162699
1 17164500
1 17168500
1 17170899
1 17185699
1 17191899
1 17232000
1 17238100
1 17248500
1 17261600
1 17262299
1 17272800
1 17290000
1 17299299
1 17331100
1 17360500
1 17397500
1 17437799
1 17447400
1 17458200
1 17480699
1 17522900
1 17527800
1 17580799
1 17594000
1 17601800
1 17606499
1 17627700
1 17657499
1 17667400
1 17698700
1 17710399
1 17741600
1 17796600
1 17809000
1 17822899
1 17832099
1 17864499
1 17978500
1 18012000
1 18021599
1 18030999
1 18101900
1 18108900
1 18119400
1 18129799
1 18179499
1 18184700
1 18203900
1 18230999
1 18231500
1 18235899
1 18265200
1 18291199
1 18311699
1 18317399
1 18323800
1 18350500
1 18380900
1 18380900
1 18394000
1 18407299
1 18419000
1 18438800
1 18469699
1 18491700
1 18520399
1 18527800
1 18540599
1 18560500
1 18577200
1 18586999
1 18602199
1 18617200
1 18654299
1 18660699
1 18693399
1 18742499
1 18753400
1 18754099
1 18760700
1 18787800
1 18833100
1 18835899
1 18848800
1 18886599
1 18898599
1 18933400
1 18946700
1 18965999
1 18986799
1 19007100
1 19033400
1 19065000
1 19121499
1 19139700
1 19148499
1 19182300
1 19229500
1 19276099
1 19287300
1 19331600
1 19338199
1 19341199
1 19360000
1 19369799
1 19394200
1 19411000
1 19427599
1 19436800
1 19463300
1 19485099
1 19510600
1 19525799
1 19609199
1 19623600
1 19626499
1 19628099
1 19667100
1 19675099
1 19774899
1 19797700
1 19821099
1 19829000
1 19866000
1 19872599
1 19894900
1 19913599
1 19967599
1 19968500
1 19983299
1 20003400
1 20149299
1 20150000
1 20150500
1 20166400
1 20221200
1 20230900
1 20246000
1 20253300
1 20266000
1 20268100
1 20272000
1 20280900
1 20359700
1 20375600
1 20384099
1 20384599
1 20402999
1 20428300
1 20503200
1 20525499
1 20537800
1 20540099
1 20542200
1 20547899
1 20549500
1 20549700
1 20597599
1 20640700
1 20676099
1 20792300
1 20793100
1 20804700
1 20811200
1 20821800
1 20849900
1 20906000
1 20954000
1 20962900
1 20965400
1 21079899
1 21087699
1 21089500
1 21090699
1 21101400
1 21103099
1 21107000
1 21113600
1 21114300
1 21143500
1 21153200
1 21166700
1 21172499
1 21173400
1 21175400
1 21197400
1 21197500
1 21211800
1 21235099
1 21275200
1 21278400
1 21320000
1 21366299
1 21380400
1 21399400
1 21429300
1 21442800
1 21475200
1 21495899
1 21508599
1 21525400
1 21538400
1 21558799
1 21579900
1 21583200
1 21608999
1 21642699
1 21675399
1 21718700
1 21735900
1 21744300
1 21779499
1 21792199
1 21829199
1 21859999
1 21872099
1 21917999
1 21961399
1 21962100
1 21972900
1 21984600
1 22025099
1 22082800
1 22085200
1 22104700
1 22125700
1 22134400
1 22210099
1 22319299
1 22343200
1 22346200
1 22348999
1 22367500
1 22384500
1 22395600
1 22428600
1 22511799
1 22520499
1 22521700
1 22538299
1 22551900
1 22554399
1 22580500
1 22584000
1 22589300
1 22589400
1 22593700
1 22604000
1 22628500
1 22654100
1 22678700
1 22685700
1 22696199
1 22714100
1 22714199
1 22715200
1 22722599
1 22723500
1 22736700
1 22756400
1 22782900
1 22838099
1 22846100
1 22861500
1 22905700
1 22947099
1 22965999
1 23011899
1 23017099
1 23021500
1 23024000
1 23049699
1 23094900
1 23117499
1 23122299
1 23131999
1 23150600
1 23187599
1 23326899
1 23335600
1 23371900
1 23392100
1 23395699
1 23415999
1 23422799
1 23426299
1 23436700
1 23445500
1 23457700
1 23460700
1 23500600
1 23505099
1 23522800
1 23532099
1 23549400
1 23593200
1 23618800
1 23628500
1 23643199
1 23663900
1 23695000
1 23712800
1 23729500
1 23761300
1 23768300
1 23773800
1 23792700
1 23818099
1 23850299
1 23856900
1 23862500
1 23898299
1 23902599
1 23956299
1 23973500
1 23977399
1 23992999
1 23996700
1 24010400
1 24018900
1 24038300
1 24099099
1 24101400
1 24119700
1 24148400
1 24190299
1 24216400
1 24302200
1 24319899
1 24324999
1 24381100
1 24388999
1 24405699
1 24424300
1 24429199
1 24486000
1 24487100
1 24497700
1 24529500
1 24539000
1 24583000
1 24612199
1 24647500
1 24725500
1 24795600
1 24809400
1 24810500
1 24814200
1 24837700
1 24838899
1 24853300
1 24861899
1 24891500
1 24910999
1 24937699
1 24959800
1 24978100
1 25000700
1 25083999
1 25113000
1 25123499
1 25136800
1 25140100
1 25150600
1 25182299
1 25203100
1 25221200
1 25248899
1 25272000
1 25289900
1 25313799
1 25364100
1 25382600
1 25394699
1 25404800
1 25422400
1 25446800
1 25473800
1 25504200
1 25509399
1 25520300
1 25539699
1 25618100
1 25619799
1 25623200
1 25635100
1 25663400
1 25669300
1 25686900
1 25695200
1 25735500
1 25759899
1 25763800
1 25790699
1 25841800
1 25846499
1 25866600
1 25891500
1 25911799
1 25975100
1 26068399
1 26101600
1 26105299
1 26120300
1 26147300
1 26167199
1 26170300
1 26176800
1 26183599
1 26206400
1 26238099
1 26257599
1 26265099
1 26309800
1 26339099
1 26405400
1 26421900
1 26440599
1 26483700
1 26493000
1 26498500
1 26500400
1 26513199
1 26520799
1 26548200
1 26574100
1 26672500
1 26723100
1 26726200
1 26734400
1 26742400
1 26778999
1 26791600
1 26804900
1 26858500
1 26865800
1 26886199
1 26919099
1 26920300
1 26946800
1 26968400
1 26989200
1 26990500
1 27007800
1 27062699
1 27224700
1 27264500
1 27297599
1 27305000
1 27305400
1 27336399
1 27338100
1 27342500
1 27347900
1 27360600
1 27366500
1 27386899
1 27395700
1 27427700
1 27469900
1 27473199
1 27486300
1 27495700
1 27502199
1 27508899
1 27515800
1 27515800
1 27526900
1 27530799
1 27551300
1 27591699
1 27609799
1 27655300
1 27670599
1 27677599
1 27706399
1 27720699
1 27738799
1 27749899
1 27785900
1 27829300
1 27905899
1 27949200
1 27968799
1 28007300
1 28024300
1 28067599
1 28086600
1 28133199
1 28165799
1 28189700
1 28217099
1 28224200
1 28226299
1 28228900
1 28230699
1 28246700
1 28276199
1 28282499
1 28305999
1 28319000
1 28334599
1 28355200
1 28367999
1 28395900
1 28411000
1 28437000
1 28506900
1 28515800
1 28523699
1 28555599
1 28558599
1 28571100
1 28625700
1 28642700
1 28661600
1 28694799
1 28727499
1 28747199
1 28821500
1 28879999
1 28891000
1 28907799
1 28909100
1 28950800
1 28952899
1 28981499
1 29058099
1 29082100
1 29089999
1 29113100
1 29142200
1 29163600
1 29214399
1 29219500
1 29230000
1 29259300
1 29275100
1 29278899
1 29299300
1 29355900
1 29495099
1 29540100
1 29551499
1 29553399
1 29555500
1 29574900
1 29586099
1 29586699
1 29593800
1 29595299
1 29609700
1 29626099
1 29652300
1 29657200
1 29668000
1 29707099
1 29743699
1 29762200
1 29795300
1 29812100
1 29838300
1 29861000
1 29908500
1 29910600
1 29920600
1 29952899
1 29955400
1 29999700
1 30004799
1 30044300
1 30047300
1 30051600
1 30142899
1 30156999
1 30168600
1 30206599
1 30214300
1 30218100
1 30227399
1 30266200
1 30275499
1 30299900
1 30302199
1 30321299
1 30375500
1 30467699
1 30493100
1 30496800
1 30549600
1 30554400
1 30564799
1 30568299
1 30581000
1 30598100
1 30607699
1 30631300
1 30656499
1 30682900
1 30698500
1 30713299
1 30727499
1 30750600
1 30787500
1 30798300
1 30885300
1 30895500
1 30904599
1 30931899
1 30967699
1 30969500
1 30996599
1 31025499
1 31045199
1 31073100
1 31096300
1 31119600
1 31127400
1 31180900
1 31202799
1 31212700
1 31231699
1 31267299
1 31291000
1 31291700
1 31330100
1 31355299
1 31409500
1 31414100
1 31450399
1 31471399
1 31482999
1 31523300
1 31525500
1 31550100
1 31595200
1 31599000
1 31620399
1 31630500
1 31647000
1 31677899
1 31696400
1 31720400
1 31762899
1 31772899
1 31810000
1 31861499
1 31897200
1 31936100
1 31936999
1 32073099
1 32112300
1 32121000
1 32149899
1 32169699
1 32172599
1 32186000
1 32200600
1 32211199
1 32221600
1 32224399
1 32235000
1 32297900
1 32322699
1 32325999
1 32350199
1 32366000
1 32372099
1 32378099
1 32416899
1 32430600
1 32454399
1 32470200
1 32501599
1 32508800
1 32551700
1 32558599
1 32580699
1 32616200
1 32617200
1 32646299
1 32682400
1 32682999
1 32702000
1 32714500
1 32768200
1 32777900
1 32786099
1 32828499
1 32828600
1 32852100
1 32865000
1 32882600
1 32894099
1 32913499
1 32925399
1 32948699
1 32957799
1 32965000
1 32990399
1 33012899
1 33031999
1 33048000
1 33071900
1 33134700
1 33257099
1 33286400
1 33301800
1 33320900
1 33346699
1 33418400
1 33479400
1 33594499
1 33624199
1 33632099
1 33692400
1 33759699
1 33766499
1 33768000
1 33792100
1 33792500
1 33864100
1 33876700
1 33877200
1 33880599
1 33881199
1 33896600
1 33915300
1 33932100
1 33939500
1 33940299
1 33944500
1 33975500
1 34012200
1 34028200
1 34093700
1 34098100
1 34106600
1 34109499
1 34114000
1 34121300
1 34135900
1 34147400
1 34149900
1 34153700
1 34179199
1 34187199
1 34193199
1 34197499
1 34203000
1 34250399
1 34250600
1 34266800
1 34269200
1 34289799
1 34319700
1 34356900
1 34366800
1 34390600
1 34410699
1 34495699
1 34514800
1 34540400
1 34549100
1 34617699
1 34650699
1 34704300
1 34717200
1 34723600
1 34724699
1 34728600
1 34742800
1 34777400
1 34797900
1 34804199
1 34807100
1 34809700
1 34864199
1 34892100
1 34924200
1 34925699
1 34940300
1 34985500
1 35005000
1 35092800
1 35104600
1 35188100
1 35193600
1 35222899
1 35229000
1 35229700
1 35242200
1 35243800
1 35243800
1 35244900
1 35265200
1 35304600
1 35352800
1 35366499
1 35399300
1 35413499
1 35420600
1 35429800
1 35444800
1 35460300
1 35492299
1 35494500
1 35511699
1 35521500
1 35550200
1 35597799
1 35605700
1 35631400
1 35649200
1 35655799
1 35683700
1 35707099
1 35718900
1 35762100
1 35774099
1 35798500
1 35807499
1 35818799
1 35849299
1 35873100
1 35903900
1 35917900
1 35971000
1 35974100
1 35993900
1 36009099
1 36039800
1 36059600
1 36069500
1 36094300
1 36135600
1 36137800
1 36166499
1 36167100
1 36207300
1 36214000
1 36254000
1 36282400
1 36299900
1 36306799
1 36323900
1 36337099
1 36364600
1 36382500
1 36392399
1 36409700
1 36426600
1 36455299
1 36531000
1 36586199
1 36590999
1 36619200
1 36636399
1 36685100
1 36686200
1 36695199
1 36697600
1 36711800
1 36732400
1 36746499
1 36763100
1 36828200
1 36828200
1 36878900
1 36896700
1 36914600
1 36934099
1 36969800
1 36991899
1 37024100
1 37050699
1 37057200
1 37067499
1 37106100
1 37131699
1 37146499
1 37170499
1 37173199
1 37197700
1 37254800
1 37256000
1 37276899
1 37288900
1 37296599
1 37298000
1 37370400
1 37391400
1 37394200
1 37428500
1 37433100
1 37468700
1 37489600
1 37529400
1 37560100
1 37581800
1 37612099
1 37664799
1 37707000
1 37717200
1 37722600
1 37746499
1 37764200
1 37784500
1 37787499
1 37856000
1 37861999
1 37932800
1 37973100
1 38007299
1 38030900
1 38080200
1 38103200
1 38114399
1 38160500
1 38160799
1 38177100
1 38179900
1 38187700
1 38206600
1 38222099
1 38238700
1 38248100
1 38282500
1 38343600
1 38386900
1 38406000
1 38433900
1 38508500
1 38516400
1 38536700
1 38669299
1 38690000
1 38697099
1 38709200
1 38711800
1 38725800
1 38766400
1 38771399
1 38773299
1 38787299
1 38810199
1 38818500
1 38831500
1 38833300
1 38839800
1 38844600
1 38861400
1 38870500
1 38879099
1 38892100
1 38907800
1 38927399
1 38940500
1 38974299
1 38979499
1 38991500
1 39065100
1 39074300
1 39093400
1 39106200
1 39116500
1 39156300
1 39172500
1 39174500
1 39217100
1 39278100
1 39303800
1 39360200
1 39367099
1 39370400
1 39395600
1 39409399
1 39430800
1 39434200
1 39453600
1 39486300
1 39511900
1 39557500
1 39558999
1 39592999
1 39630700
1 39630999
1 39644700
1 39652399
1 39677600
1 39722600
1 39740599
1 39758700
1 39765499
1 39790599
1 39796900
1 39840600
1 39892100
1 39900099
1 39920899
1 39928900
1 39965999
1 39983200
1 40013100
1 40035400
1 40058900
1 40076899
1 40085100
1 40098400
1 40183499
1 40207499
1 40263099
1 40277100
1 40278700
1 40347100
1 40378399
1 40378699
1 40379999
1 40392999
1 40414799
1 40425800
1 40426600
1 40436900
1 40487500
1 40487800
1 40538100
1 40539300
1 40546400
1 40571200
1 40586199
1 40607100
1 40654900
1 40690800
1 40701900
1 40705499
1 40721400
1 40734899
1 40758699
1 40871499
1 40914000
1 40932400
1 40933399
1 40942800
1 40952799
1 40954699
1 40968600
1 40986700
1 40986900
1 40990700
1 40997799
1 41016900
1 41031799
1 41082500
1 41097000
1 41129700
1 41150099
1 41161399
1 41199999
1 41215800
1 41236900
1 41265299
1 41289299
1 41291499
1 41337600
1 41345499
1 41375600
1 41420499
1 41422899
1 41424899
1 41502200
1 41528199
1 41566900
1 41599400
1 41609699
1 41663900
1 41674900
1 41708199
1 41721600
1 41734699
1 41740800
1 41745799
1 41746600
1 41765400
1 41800200
1 41821599
1 41864700
1 41950900
1 41960800
1 41965200
1 41965500
1 41968699
1 41983799
1 42002600
1 42039999
1 42063100
1 42110800
1 42128600
1 42144899
1 42219100
1 42222699
1 42234200
1 42266199
1 42295799
1 42313000
1 42324699
1 42338999
1 42357500
1 42422900
1 42432500
1 42459399
1 42462300
1 42465000
1 42498000
1 42520399
1 42542200
1 42559900
1 42663200
1 42667900
1 42671700
1 42681499
1 42710000
1 42772199
1 42812300
1 42830199
1 42848100
1 42865299
1 42871700
1 42911900
1 42914500
1 42916800
1 42943899
1 42954500
1 43009800
1 43045300
1 43056800
1 43102600
1 43116399
1 43160700
1 43177200
1 43234500
1 43246600
1 43281900
1 43284199
1 43318499
1 43340399
1 43390500
1 43403900
1 43416700
1 43443300
1 43460199
1 43463600
1 43490800
1 43494100
1 43558300
1 43558500
1 43579499
1 43612600
1 43634299
1 43719400
1 43728999
1 43732700
1 43736400
1 43760399
1 43761900
1 43778900
1 43783799
1 43797500
1 43815699
1 43830499
1 43867499
1 43888600
1 43921300
1 43994599
1 44003600
1 44028899
1 44030400
1 44033999
1 44040700
1 44062500
1 44069500
1 44103399
1 44120800
1 44201200
1 44227400
1 44233600
1 44255200
1 44258599
1 44278899
1 44284400
1 44331800
1 44357800
1 44366599
1 44372999
1 44381700
1 44429499
1 44446100
1 44449699
1 44465399
1 44481599
1 44531400
1 44559100
1 44588300
1 44599400
1 44614200
1 44671100
1 44693000
1 44713700
1 44728199
1 44745600
1 44826300
1 44835199
1 44839200
1 44839500
1 44840200
1 44847499
1 44879800
1 44890999
1 44902700
1 44931799
1 44978100
1 45113099
1 45146400
1 45175100
1 45177599
1 45212800
1 45236300
1 45251200
1 45354999
1 45357099
1 45359300
1 45359400
1 45362599
1 45365199
1 45371699
1 45375400
1 45375600
1 45389400
1 45400900
1 45405199
1 45414599
1 45423900
1 45458899
1 45465700
1 45480199
1 45548799
1 45766099
1 45771699
1 45929200
1 45956099
1 45961000
1 45970399
1 45984399
1 46022199
1 46032600
1 46045300
1 46047200
1 46076699
1 46097400
1 46097799
1 46101100
1 46118499
1 46136000
1 46138300
1 46138900
1 46139000
1 46142799
1 46147800
1 46191399
1 46192999
1 46207800
1 46211500
1 46213499
1 46248800
1 46249900
1 46348900
1 46354300
1 46362200
1 46366200
1 46369200
1 46373700
1 46377000
1 46381199
1 46385500
1 46413400
1 46449800
1 46462399
1 46468700
1 46504000
1 46504300
1 46528700
1 46547000
1 46584300
1 46594800
1 46611600
1 46621600
1 46641300
1 46662899
1 46680799
1 46688099
1 46730999
1 46737200
1 46806100
1 46810400
1 46839900
1 46851099
1 46889600
1 46902200
1 46918900
1 46940699
1 46947999
1 46967500
1 46978900
1 46988900
1 47025499
1 47030100
1 47052399
1 47072300
1 47083100
1 47104900
1 47118200
1 47124999
1 47141000
1 47233599
1 47248899
1 47253700
1 47257900
1 47288500
1 47314900
1 47331300
1 47381399
1 47393500
1 47419000
1 47445500
1 47471000
1 47524700
1 47566800
1 47577899
1 47581499
1 47581699
1 47592600
1 47633799
1 47642300
1 47677400
1 47703900
1 47723900
1 47741600
1 47763700
1 47787600
1 47813600
1 47908299
1 48017700
1 48018900
1 48019299
1 48034000
1 48040500
1 48064400
1 48080100
1 48110100
1 48116199
1 48171600
1 48184800
1 48185300
1 48196899
1 48219000
1 48232100
1 48243400
1 48267900
1 48272000
1 48296699
1 48317700
1 48323200
1 48340300
1 48372299
1 48427500
1 48439900
1 48458000
1 48467200
1 48503800
1 48532800
1 48546599
1 48574900
1 48611199
1 48619900
1 48645100
1 48646100
1 48711700
1 48724800
1 48727799
1 48734999
1 48758100
1 48825000
1 48840400
1 48868500
1 48878300
1 48897199
1 48939500
1 48995800
1 49076199
1 49111299
1 49122700
1 49126800
1 49128700
1 49129699
1 49201000
1 49222900
1 49233900
1 49239400
1 49242600
1 49259100
1 49262300
1 49306500
1 49314299
1 49330900
1 49337499
1 49359700
1 49375499
1 49388100
1 49415100
1 49424500
1 49459499
1 49490299
1 49508900
1 49513900
1 49524299
1 49562500
1 49596299
1 49645699
1 49645900
1 49657900
1 49660900
1 49671500
1 49709399
1 49719200
1 49746500
1 49754900
1 49781600
1 49802700
1 49846199
1 49876900
1 49943900
1 49955799
1 49955799
1 49967900
1 49969800
1 49978400
1 50022499
1 50027500
1 50038100
1 50038500
1 50056799
1 50094500
1 50122199
1 50147900
1 50153999
1 50180000
1 50189500
1 50203500
1 50233799
1 50276200
1 50284500
1 50293100
1 50301399
1 50309699
1 50352400
1 50382200
1 50439299
1 50448700
1 50461700
1 50529600
1 50529700
1 50562100
1 50613800
1 50621200
1 50644300
1 50657500
1 50703600
1 50712300
1 50742200
1 50762800
1 50805199
1 50823600
1 50844599
1 50871500
1 50898800
1 50924700
1 50955799
1 50972300
1 51034200
1 51054600
1 51067500
1 51068899
1 51072300
1 51079900
1 51084100
1 51169600
1 51174499
1 51176999
1 51193800
1 51198700
1 51218699
1 51223600
1 51250900
1 51278800
1 51318699
1 51349700
1 51363899
1 51385900
1 51403100
1 51419000
1 51444100
1 51479000
1 51534000
1 51538299
1 51586599
1 51610000
1 51639800
1 51647599
1 51660799
1 51661100
1 51676499
1 51732300
1 51748500
1 51755500
1 51760600
1 51770799
1 51779200
1 51824600
1 51825199
1 51893700
1 51936300
1 51941499
1 51979299
1 51994499
1 52005599
1 52034899
1 52061400
1 52067400
1 52076199
1 52081000
1 52110700
1 52125800
1 52134700
1 52139300
1 52163900
1 52168499
1 52246000
1 52246200
1 52264899
1 52289800
1 52303200
1 52366899
1 52368200
1 52368700
1 52369300
1 52396399
1 52416700
1 52472699
1 52472999
1 52474700
1 52550199
1 52553300
1 52568899
1 52587500
1 52595100
1 52597199
1 52636299
1 52638400
1 52706100
1 52738899
1 52780600
1 52800899
1 52836700
1 52869400
1 52882199
1 52975799
1 52979699
1 53022599
1 53027399
1 53032300
1 53032499
1 53054000
1 53083299
1 53116100
1 53128900
1 53158899
1 53176300
1 53205499
1 53219200
1 53260100
1 53273800
1 53304600
1 53325300
1 53346900
1 53365300
1 53394999
1 53423800
1 53444400
1 53468000
1 53494299
1 53507700
1 53525199
1 53593899
1 53655600
1 53667700
1 53701100
1 53714500
1 53720400
1 53746300
1 53788599
1 53788800
1 53854900
1 53881599
1 53888000
1 53897599
1 53905499
1 53954000
1 53957200
1 53968500
1 54004800
1 54044099
1 54108000
1 54170900
1 54182899
1 54223899
1 54224399
1 54230400
1 54280799
1 54294500
1 54301300
1 54306900
1 54307200
1 54340600
1 54359400
1 54369099
1 54418500
1 54421699
1 54453899
1 54474000
1 54487500
1 54507599
1 54536499
1 54569800
1 54579500
1 54607000
1 54624600
1 54641100
1 54675999
1 54711100
1 54750999
1 54785899
1 54810500
1 54859899
1 54884999
1 54918900
1 54932099
1 54949300
1 54949400
1 54989100
1 54991400
1 54996000
1 54996199
1 55017300
1 55029799
1 55076200
1 55077500
1 55104200
1 55123900
1 55135399
1 55161500
1 55167600
1 55223900
1 55240700
1 55267200
1 55289300
1 55324700
1 55338000
1 55388899
1 55389800
1 55407399
1 55433399
1 55452300
1 55478300
1 55503299
1 55529200
1 55542099
1 55560100
1 55582800
1 55626000
1 55636800
1 55665500
1 55675400
1 55686700
1 55699700
1 55734200
1 55744900
1 55766699
1 55776300
1 55797799
1 55811600
1 55856700
1 55859000
1 55885499
1 55900399
1 55921900
1 55951299
1 55963500
1 56006599
1 56024300
1 56046899
1 56086800
1 56096700
1 56101400
1 56132900
1 56152699
1 56155899
1 56168700
1 56182100
1 56199500
1 56213699
1 56233900
1 56254800
1 56260000
1 56278000
1 56291300
1 56318400
1 56336800
1 56364700
1 56403399
1 56427199
1 56477000
1 56498399
1 56504500
1 56515800
1 56568800
1 56578900
1 56584100
1 56613000
1 56625499
1 56670400
1 56711199
1 56752800
1 56762800
1 56766700
1 56840400
1 56855199
1 56883700
1 56887000
1 56901800
1 56905800
1 56907500
1 56908099
1 56909900
1 56914899
1 56940200
1 56950999
1 56972999
1 57004700
1 57023199
1 57024100
1 57037400
1 57066399
1 57106400
1 57111000
1 57155500
1 57157299
1 57180600
1 57218500
1 57258900
1 57291300
1 57303799
1 57312800
1 57366999
1 57414800
1 57418300
1 57458499
1 57494999
1 57495800
1 57530200
1 57608300
1 57612800
1 57615300
1 57689400
1 57711300
1 57721800
1 57729600
1 57746100
1 57774800
1 57790300
1 57792200
1 57805300
1 57837100
1 57969999
1 58045899
1 58066700
1 58074400
1 58100800
1 58111099
1 58126999
1 58128700
1 58148100
1 58209000
1 58213399
1 58214400
1 58230700
1 58264100
1 58271499
1 58272400
1 58277000
1 58283299
1 58289599
1 58291900
1 58297599
1 58314300
1 58328999
1 58333600
1 58342800
1 58352499
1 58413000
1 58430099
1 58444900
1 58471100
1 58495199
1 58593300
1 58650000
1 58683899
1 58709800
1 58717000
1 58720500
1 58724800
1 58735200
1 58740400
1 58744200
1 58757899
1 58760300
1 58760799
1 58802000
1 58841400
1 58875300
1 58894899
1 58908199
1 58912800
1 58985299
1 58992300
1 59035299
1 59040000
1 59055899
1 59091600
1 59123899
1 59137899
1 59143100
1 59276300
1 59318999
1 59356000
1 59369600
1 59370000
1 59381899
1 59386000
1 59391099
1 59395700
1 59424499
1 59447200
1 59454900
1 59460600
1 59463500
1 59473200
1 59479900
1 59484499
1 59522400
1 59525199
1 59542999
1 59559199
1 59570900
1 59621200
1 59625599
1 59636999
1 59652299
1 59698500
1 59731699
1 59735300
1 59748199
1 59767599
1 59802000
1 59824999
1 59842200
1 59867600
1 59881399
1 59915100
1 59936400
1 59983900
1 60034600
1 60035099
1 60040000
1 60071300
1 60074100
1 60094300
1 60105200
1 60143900
1 60304100
1 60487300
1 60487700
1 60503700
1 60512800
1 60512999
1 60517200
1 60523200
1 60565000
1 60633099
1 60638600
1 60656200
1 60666399
1 60673999
1 60678499
1 60678799
1 60702500
1 60708999
1 60712700
1 60732100
1 60735900
1 60739700
1 60739700
1 60744100
1 60744200
1 60775000
1 60804400
1 60825800
1 60852599
1 60862900
1 60892200
1 60913200
1 60928700
1 60941599
1 60967599
1 60997300
1 61011700
1 61028299
1 61045799
1 61062299
1 61077300
1 61110700
1 61153300
1 61157299
1 61161600
1 61176299
1 61256300
1 61276600
1 61291699
1 61314199
1 61322799
1 61342300
1 61350099
1 61379699
1 61394800
1 61410699
1 61444300
1 61503899
1 61508400
1 61514500
1 61548500
1 61593400
1 61604800
1 61613499
1 61645100
1 61674799
1 61677800
1 61697800
1 61701399
1 61714400
1 61782499
1 61796600
1 61806800
1 61809199
1 61824499
1 61827200
1 61839399
1 61857000
1 61878799
1 61895800
1 61907200
1 61924300
1 62012899
1 62015900
1 62018899
1 62035099
1 62063900
1 62109600
1 62132600
1 62146199
1 62160200
1 62221700
1 62241899
1 62256800
1 62257399
1 62280800
1 62305900
1 62372399
1 62376800
1 62486200
1 62519499
1 62524900
1 62524999
1 62531999
1 62602300
1 62642200
1 62647800
1 62661500
1 62693200
1 62703100
1 62778500
1 62796900
1 62868000
1 62922999
1 62934100
1 62943099
1 62944000
1 62962000
1 62983000
1 63088200
1 63111100
1 63177100
1 63194500
1 63219700
1 63236399
1 63248799
1 63284300
1 63290399
1 63316200
1 63316900
1 63327300
1 63328900
1 63352999
1 63382300
1 63423100
1 63435599
1 63456400
1 63477600
1 63512499
1 63558499
1 63615999
1 63652299
1 63664700
1 63665200
1 63677600
1 63691900
1 63717200
1 63717300
1 63719700
1 63734700
1 63756400
1 63854500
1 63872900
1 63896400
1 63902299
1 63902299
1 63910000
1 63917600
1 63964299
1 63997800
1 64017700
1 64022999
1 64035000
1 64060499
1 64094600
1 64128100
1 64134800
1 64181700
1 64199800
1 64244199
1 64261700
1 64292000
1 64314900
1 64328999
1 64350599
1 64381399
1 64410599
1 64437299
1 64468300
1 64553899
1 64560899
1 64648500
1 64648500
1 64648700
1 64703200
1 64711600
1 64742700
1 64750800
1 64846300
1 64863099
1 64868900
1 64875600
1 64926899
1 64929200
1 64955600
1 64957299
1 64994299
1 65010600
1 65044300
1 65064300
1 65111799
1 65150500
1 65162400
1 65190599
1 65198500
1 65230299
1 65272700
1 65372500
1 65389600
1 65391200
1 65406500
1 65426500
1 65437400
1 65451499
1 65452099
1 65504199
1 65515700
1 65518400
1 65550000
1 65604299
1 65619700
1 65627499
1 65646300
1 65689099
1 65705800
1 65718100
1 65750000
1 65751900
1 65752200
1 65765600
1 65783300
1 65797500
1 65822700
1 65835700
1 65879600
1 65910000
1 65955999
1 65962100
1 65967600
1 66083000
1 66088000
1 66103900
1 66112800
1 66120899
1 66124200
1 66133100
1 66134300
1 66141499
1 66170800
1 66188700
1 66206999
1 66323100
1 66329400
1 66466400
1 66491299
1 66513400
1 66533599
1 66548100
1 66551600
1 66551600
1 66557599
1 66559800
1 66603400
1 66641200
1 66641299
1 66648100
1 66654400
1 66655100
1 66658399
1 66675200
1 66694200
1 66725700
1 66728100
1 66740399
1 66742800
1 66821200
1 66889000
1 66894400
1 66899400
1 66907799
1 66920600
1 66945100
1 66951500
1 66958500
1 66962400
1 67006900
1 67007700
1 67012000
1 67043799
1 67099800
1 67111100
1 67125100
1 67142299
1 67155299
1 67178000
1 67204899
1 67269800
1 67269999
1 67270999
1 67274900
1 67286199
1 67310900
1 67337300
1 67386299
1 67396100
1 67401100
1 67411600
1 67417400
1 67427899
1 67439900
1 67465000
1 67488200
1 67503400
1 67534999
1 67539600
1 67556000
1 67560099
1 67565400
1 67576100
1 67591100
1 67612300
1 67640000
1 67644100
1 67666300
1 67671500
1 67720000
1 67741000
1 67743600
1 67776500
1 67788199
1 67827899
1 67835500
1 67853800
1 67869300
1 67883199
1 67911300
1 67968100
1 68021099
1 68036200
1 68040400
1 68058700
1 68085599
1 68102099
1 68127100
1 68141600
1 68189300
1 68191000
1 68236799
1 68246900
1 68321700
1 68351000
1 68359500
1 68369700
1 68376299
1 68381100
1 68407900
1 68412000
1 68421900
1 68431800
1 68436600
1 68459000
1 68459900
1 68501000
1 68504500
1 68525500
1 68549500
1 68566899
1 68593899
1 68594700
1 68627500
1 68632600
1 68719399
1 68732900
1 68773300
1 68774300
1 68812300
1 68839400
1 68848699
1 68862300
1 68890500
1 68890500
1 68898100
1 68929900
1 69022400
1 69031800
1 69037800
1 69041500
1 69054599
1 69083499
1 69086300
1 69099699
1 69107200
1 69118200
1 69141600
1 69161700
1 69186099
1 69205900
1 69238800
1 69280199
1 69390300
1 69410900
1 69422900
1 69440400
1 69453700
1 69465200
1 69590599
1 69599499
1 69605700
1 69609600
1 69626300
1 69654099
1 69659600
1 69665300
1 69762400
1 69780300
1 69782400
1 69800599
1 69837000
1 69855300
1 69880800
1 69900200
1 69919399
1 69925900
1 69931400
1 69932000
1 69933099
1 69940699
1 69969200
1 70024300
1 70039199
1 70054399
1 70068600
1 70096699
1 70117500
1 70139400
1 70236300
1 70243499
1 70245000
1 70267500
1 70270100
1 70297100
1 70314900
1 70326099
1 70340600
1 70362500
1 70371600
1 70387500
1 70406100
1 70413600
1 70428300
1 70445199
1 70501700
1 70556500
1 70562300
1 70573200
1 70623799
1 70643799
1 70692000
1 70693999
1 70716100
1 70717700
1 70726200
1 70736700
1 70745600
1 70748299
1 70768700
1 70788999
1 70806000
1 70812600
1 70839799
1 70846600
1 70854099
1 70905500
1 70910300
1 70930500
1 70957200
1 70986700
1 70997500
1 71070400
1 71113000
1 71124400
1 71172900
1 71173399
1 71196500
1 71252600
1 71261300
1 71279700
1 71292199
1 71294400
1 71346600
1 71364100
1 71383200
1 71391100
1 71392100
1 71402000
1 71415900
1 71457600
1 71484300
1 71490000
1 71516100
1 71555200
1 71556599
1 71575299
1 71591900
1 71638500
1 71659100
1 71661500
1 71680900
1 71686300
1 71744700
1 71838600
1 71855400
1 71859100
1 71942299
1 71948400
1 71950400
1 71980000
1 72052499
1 72089300
1 72214199
1 72223200
1 72258300
1 72267700
1 72291300
1 72386300
1 72401100
1 72403100
1 72403700
1 72523000
1 72523200
1 72588199
1 72590600
1 72615100
1 72638900
1 72721299
1 72725099
1 72740900
1 72742800
1 72762700
1 72774300
1 72786300
1 72905300
1 72906199
1 72955300
1 72967100
1 72975000
1 72983200
1 73024900
1 73029600
1 73083799
1 73094200
1 73103799
1 73108500
1 73109800
1 73110900
1 73111099
1 73111900
1 73112699
1 73113800
1 73114299
1 73115500
1 73121299
1 73124499
1 73129700
1 73132399
1 73148599
1 73152000
1 73189100
1 73204700
1 73222200
1 73241200
1 73243899
1 73251400
1 73277400
1 73291800
1 73299900
1 73327499
1 73366800
1 73381799
1 73401400
1 73438100
1 73463200
1 73527600
1 73546000
1 73546200
1 73555000
1 73566399
1 73572400
1 73635600
1 73638199
1 73670500
1 73691500
1 73702100
1 73705600
1 73718700
1 73739000
1 73750900
1 73784200
1 73814100
1 73819900
1 73855100
1 73930799
1 73931700
1 73960100
1 73992799
1 74026500
1 74039499
1 74052400
1 74084400
1 74112700
1 74118800
1 74131100
1 74177400
1 74183200
1 74198900
1 74260000
1 74284000
1 74299200
1 74348700
1 74396700
1 74419400
1 74431600
1 74440800
1 74445000
1 74453900
1 74493600
1 74496200
1 74499199
1 74505300
1 74505600
1 74517200
1 74539400
1 74555000
1 74563699
1 74596800
1 74612200
1 74646900
1 74656000
1 74715899
1 74751600
1 74779300
1 74779800
1 74789000
1 74789500
1 74795400
1 74800300
1 74829400
1 74896700
1 74928099
1 74945800
1 74972599
1 74973900
1 74977200
1 74979500
1 74980100
1 75016000
1 75022499
1 75072000
1 75140500
1 75194699
1 75228300
1 75248200
1 75271200
1 75301200
1 75317900
1 75330100
1 75331200
1 75348000
1 75374900
1 75389700
1 75421400
1 75436400
1 75462799
1 75463000
1 75471099
1 75476300
1 75477600
1 75479400
1 75492600
1 75501200
1 75525399
1 75537900
1 75563600
1 75695300
1 75732700
1 75772100
1 75774400
1 75775300
1 75792200
1 75797600
1 75809099
1 75827400
1 75868400
1 75879300
1 75891099
1 75912000
1 75926000
1 75926100
1 75945500
1 75960100
1 75972900
1 76014999
1 76016400
1 76036500
1 76038900
1 76062700
1 76105700
1 76108800
1 76131400
1 76152500
1 76154499
1 76164100
1 76171100
1 76183399
1 76190000
1 76229799
1 76240000
1 76240400
1 76315600
1 76316900
1 76357600
1 76359399
1 76414699
1 76419400
1 76454600
1 76480800
1 76508500
1 76545800
1 76560499
1 76586899
1 76593199
1 76611300
1 76626200
1 76644800
1 76677700
1 76684200
1 76710000
1 76735400
1 76750499
1 76785600
1 76796400
1 76819000
1 76844700
1 76895000
1 76934000
1 76979800
1 76996600
1 77011600
1 77032599
1 77087899
1 77099400
1 77148200
1 77164400
1 77242700
1 77263400
1 77296700
1 77301600
1 77332800
1 77418800
1 77466400
1 77528200
1 77543799
1 77548200
1 77574500
1 77592600
1 77600100
1 77625499
1 77630400
1 77639700
1 77661800
1 77666799
1 77713100
1 77717899
1 77729600
1 77741500
1 77749399
1 77772300
1 77807199
1 77834800
1 77854500
1 77855000
1 77874800
1 77875300
1 77885000
1 77906600
1 77963800
1 77987900
1 78055400
1 78055400
1 78071400
1 78079499
1 78100900
1 78105400
1 78119100
1 78136200
1 78153600
1 78197800
1 78213200
1 78243600
1 78279400
1 78283200
1 78311500
1 78348899
1 78440500
1 78473400
1 78490599
1 78504000
1 78518600
1 78531800
1 78556400
1 78574000
1 78594300
1 78598100
1 78599599
1 78603699
1 78617400
1 78629800
1 78631500
1 78640800
1 78654700
1 78664500
1 78691800
1 78702600
1 78734100
1 78744900
1 78755800
1 78765800
1 78806399
1 78817600
1 78827100
1 78878900
1 78880700
1 78910400
1 78931300
1 78987100
1 79017500
1 79028300
1 79042700
1 79065600
1 79073000
1 79104000
1 79163300
1 79201500
1 79223800
1 79292100
1 79298300
1 79306100
1 79325700
1 79337599
1 79344299
1 79364599
1 79387100
1 79439500
1 79466299
1 79473200
1 79485300
1 79532999
1 79542100
1 79552500
1 79622599
1 79651900
1 79667000
1 79667099
1 79668300
1 79671100
1 79678199
1 79719000
1 79732700
1 79755699
1 79831800
1 79952399
1 79968500
1 79971400
1 79988299
1 80009800
1 80020999
1 80026200
1 80026699
1 80037900
1 80060800
1 80069500
1 80100000
1 80100800
1 80102100
1 80144200
1 80147000
1 80186199
1 80196200
1 80208700
1 80226800
1 80263300
1 80362000
1 80403400
1 80406099
1 80437900
1 80447100
1 80457199
1 80479600
1 80557200
1 80598800
1 80603699
1 80605400
1 80609200
1 80616699
1 80637600
1 80669700
1 80692999
1 80698900
1 80740900
1 80760700
1 80771000
1 80789100
1 80828800
1 80855299
1 80866099
1 80938899
1 80960900
1 80973799
1 80981300
1 80994000
1 81017500
1 81033100
1 81041199
1 81072700
1 81093700
1 81137200
1 81139900
1 81163900
1 81196800
1 81237100
1 81269400
1 81367400
1 81368000
1 81371000
1 81375800
1 81381300
1 81398200
1 81412400
1 81426000
1 81454400
1 81504699
1 81585000
1 81596500
1 81609800
1 81640999
1 81645200
1 81653200
1 81657100
1 81690500
1 81705600
1 81708699
1 81731200
1 81757299
1 81775900
1 81786900
1 81811299
1 81829700
1 81851200
1 81912300
1 81944900
1 82010499
1 82032000
1 82044000
1 82050400
1 82072799
1 82090000
1 82151899
1 82198100
1 82222200
1 82309200
1 82338500
1 82354800
1 82382899
1 82387800
1 82418100
1 82432300
1 82438400
1 82444499
1 82476800
1 82489700
1 82509400
1 82558200
1 82618899
1 82672200
1 82698200
1 82704900
1 82754299
1 82786699
1 82794100
1 82806900
1 82812900
1 82817100
1 82825200
1 82827700
1 82832200
1 82834300
1 82848900
1 82851499
1 82852500
1 82910800
1 82917000
1 82931600
1 82937000
1 82961600
1 82969999
1 82976900
1 82996100
1 82996300
1 83001200
1 83002000
1 83020700
1 83044700
1 83053800
1 83060700
1 83061199
1 83070000
1 83074000
1 83092800
1 83133299
1 83160700
1 83170400
1 83193800
1 83201599
1 83266800
1 83315100
1 83326100
1 83364200
1 83375200
1 83398200
1 83414700
1 83418700
1 83451400
1 83498699
1 83528000
1 83545600
1 83590499
1 83629100
1 83715999
1 83774900
1 83788099
1 83794700
1 83795900
1 83805700
1 83813400
1 83815200
1 83871100
1 83951399
1 83958900
1 83965600
1 83980500
1 84036500
1 84043400
1 84044300
1 84060300
1 84126799
1 84149700
1 84151000
1 84192000
1 84215200
1 84227499
1 84251600
1 84266899
1 84304999
1 84323600
1 84369499
1 84373600
1 84390900
1 84422000
1 84446399
1 84475700
1 84486399
1 84517400
1 84558199
1 84597299
1 84701300
1 84709200
1 84720700
1 84720899
1 84726900
1 84731699
1 84732500
1 84735400
1 84758000
1 84766200
1 84779900
1 84796100
1 84806699
1 84821299
1 84852700
1 84860900
1 84887500
1 84912499
1 84953300
1 84998700
1 85014400
1 85022500
1 85043100
1 85063999
1 85087000
1 85104100
1 85110200
1 85204900
1 85212099
1 85222300
1 85223100
1 85243199
1 85270100
1 85304199
1 85333700
1 85353400
1 85442099
1 85453600
1 85478299
1 85490800
1 85499500
1 85515499
1 85517900
1 85520400
1 85541800
1 85579400
1 85598900
1 85624200
1 85641599
1 85649000
1 85691900
1 85700099
1 85718799
1 85747300
1 85780100
1 85821600
1 85828000
1 85841500
1 85873000
1 85877000
1 85884900
1 85908900
1 85912200
1 85928600
1 85945900
1 85994700
1 86001500
1 86019100
1 86063400
1 86082800
1 86085500
1 86107000
1 86112700
1 86158199
1 86180200
1 86203200
1 86210700
1 86249000
1 86264700
1 86333200
1 86403300
1 86405800
1 86408200
1 86421100
1 86421400
1 86425000
1 86425500
1 86426999
1 86464600
1 86478400
1 86499600
1 86515299
1 86552600
1 86555100
1 86568900
1 86581000
1 86620499
1 86627799
1 86662200
1 86662900
1 86681400
1 86715600
1 86742000
1 86749900
1 86768800
1 86800900
1 86823600
1 86829600
1 86855000
1 86887300
1 86916100
1 86917700
1 86932100
1 86954500
1 86959700
1 86982000
1 87008300
1 87009500
1 87057400
1 87080700
1 87081600
1 87119100
1 87154700
1 87241299
1 87310700
1 87361800
1 87381699
1 87385600
1 87394200
1 87398700
1 87429000
1 87456399
1 87469600
1 87472200
1 87526800
1 87538100
1 87555400
1 87606600
1 87630700
1 87652300
1 87669300
1 87673399
1 87768100
1 87786600
1 87793400
1 87797100
1 87798800
1 87799499
1 87866400
1 87889900
1 87915499
1 87924500
1 87928000
1 87946599
1 88020100
1 88023700
1 88030400
1 88137899
1 88141600
1 88145900
1 88147000
1 88183299
1 88193799
1 88199199
1 88201000
1 88204200
1 88215500
1 88218800
1 88244800
1 88251299
1 88362000
1 88367200
1 88376700
1 88382499
1 88389700
1 88416600
1 88439200
1 88471300
1 88523400
1 88539400
1 88562500
1 88565199
1 88570200
1 88583599
1 88587400
1 88597200
1 88610100
1 88615399
1 88649999
1 88669000
1 88722400
1 88735900
1 88754200
1 88778900
1 88794300
1 88820400
1 88832500
1 88844300
1 88943200
1 89007799
1 89059700
1 89090399
1 89090900
1 89113100
1 89133899
1 89137500
1 89142100
1 89142799
1 89148700
1 89167100
1 89197200
1 89204399
1 89233999
1 89241800
1 89292200
1 89292300
1 89302299
1 89322599
1 89347900
1 89369900
1 89422999
1 89432900
1 89438599
1 89448399
1 89514400
1 89530099
1 89534700
1 89566700
1 89615100
1 89617500
1 89640500
1 89657700
1 89680600
1 89786499
1 89788500
1 89795500
1 89811100
1 89826100
1 89846900
1 89852899
1 89898700
1 89909500
1 89915400
1 89935700
1 89954900
1 89979500
1 89993200
1 90018399
1 90026500
1 90063300
1 90079099
1 90103000
1 90106699
1 90134500
1 90167600
1 90170000
1 90185900
1 90204800
1 90233199
1 90267100
1 90269500
1 90291100
1 90324999
1 90333800
1 90392900
1 90435200
1 90488900
1 90568999
1 90591899
1 90649500
1 90662699
1 90677900
1 90699000
1 90704100
1 90713300
1 90752800
2 91438
2 144333
2 144856
2 183205
2 214558
2 307382
2 405799
2 408043
2 475720
2 475955
2 499480
2 509778
2 547091
2 553066
2 569642
2 683546
2 690987
2 694357
2 720241
2 731168
2 765272
2 837849
2 874064
2 881043
2 973582
2 1062370
2 1074419
2 1085479
2 1107700
2 1119739
2 1128520
2 1129530
2 1153059
2 1153840
2 1172359
2 1178550
2 1180439
2 1189149
2 1190409
2 1192170
2 1195080
2 1203109
2 1206540
2 1210859
2 1226810
2 1231049
2 1233470
2 1237949
2 1238399
2 1250190
2 1252660
2 1253379
2 1280290
2 1307750
2 1317620
2 1355700
2 1370429
2 1458350
2 1463070
2 1468459
2 1479720
2 1501980
2 1563729
2 1583969
2 1612870
2 1620139
2 1651559
2 1669380
2 1670199
2 1703980
2 1728199
2 1732129
2 1765309
2 1768269
2 1834269
2 1853170
2 1905399
2 1920490
2 1928090
2 1934750
2 1951229
2 1972590
2 1996369
2 2007699
2 2010079
2 2046809
2 2060649
2 2150140
2 2175529
2 2230340
2 2233989
2 2325759
2 2366120
2 2382210
2 2418389
2 2426930
2 2432009
2 2439679
2 2440029
2 2441819
2 2445270
2 2458589
2 2482199
2 2488989
2 2506279
2 2508810
2 2518789
2 2523989
2 2545310
2 2553619
2 2584289
2 2584499
2 2598810
2 2638539
2 2663059
2 2665230
2 2762539
2 2772510
2 2791589
2 2803800
2 2816930
2 2883930
2 2893580
2 2920699
2 2931770
2 2953280
2 2961239
2 2981120
2 2981419
2 3027559
2 3028709
2 3036040
2 3052239
2 3066160
2 3067170
2 3073820
2 3095509
2 3120929
2 3122359
2 3127900
2 3157779
2 3178759
2 3200399
2 3207149
2 3255199
2 3265370
2 3275499
2 3299040
2 3321860
2 3333159
2 3375639
2 3389090
2 3411339
2 3447880
2 3473170
2 3489490
2 3501759
2 3545430
2 3584619
2 3591839
2 3600409
2 3623449
2 3624369
2 3638530
2 3772649
2 3808170
2 3819559
2 3832849
2 3920680
2 3948480
2 3950679
2 3962570
2 4000960
2 4009390
2 4054810
2 4069859
2 4074389
2 4075049
2 4083980
2 4088139
2 4089900
2 4092710
2 4094529
2 4103630
2 4106189
2 4112079
2 4125559
2 4150209
2 4171049
2 4188059
2 4208980
2 4223499
2 4280719
2 4299790
2 4323139
2 4338329
2 4365210
2 4388909
2 4401480
2 4421009
2 4451979
2 4485990
2 4489630
2 4498539
2 4531369
2 4561520
2 4567359
2 4576890
2 4603249
2 4607269
2 4617490
2 4630460
2 4689739
2 4707850
2 4711270
2 4743380
2 4771070
2 4788309
2 4814270
2 4881400
2 4907910
2 4910299
2 4911789
2 4925889
2 4932580
2 4939120
2 4990199
2 4991449
2 5008769
2 5016990
2 5069299
2 5071359
2 5088820
2 5101559
2 5132240
2 5229779
2 5251910
2 5254319
2 5254799
2 5256590
2 5273649
2 5306679
2 5316279
2 5329899
2 5349169
2 5376029
2 5395100
2 5423810
2 5460250
2 5492009
2 5520369
2 5545059
2 5573799
2 5598839
2 5603280
2 5618899
2 5632510
2 5651049
2 5660590
2 5672660
2 5698500
2 5699119
2 5734430
2 5765129
2 5782029
2 5804309
2 5843829
2 5860259
2 5872969
2 5898070
2 5957349
2 5980579
2 5994450
2 5999369
2 6026069
2 6077210
2 6079520
2 6110309
2 6111760
2 6130350
2 6148769
2 6164099
2 6198619
2 6218729
2 6250709
2 6311920
2 6348440
2 6400600
2 6444519
2 6458539
2 6463540
2 6466029
2 6467029
2 6471120
2 6477719
2 6512280
2 6528050
2 6570370
2 6622409
2 6623450
2 6635049
2 6672309
2 6707140
2 6739160
2 6740559
2 6751759
2 6790560
2 6799679
2 6852839
2 6876660
2 6886679
2 6887329
2 6891599
2 6913220
2 6935249
2 6936600
2 6956950
2 6963870
2 7020490
2 7040929
2 7053490
2 7071429
2 7118939
2 7148639
2 7173499
2 7269270
2 7333009
2 7377950
2 7379379
2 7395590
2 7400099
2 7442599
2 7444670
2 7450929
2 7466369
2 7468379
2 7469079
2 7482520
2 7521390
2 7528660
2 7555240
2 7634739
2 7658370
2 7660499
2 7663069
2 7664809
2 7671410
2 7685169
2 7691729
2 7742610
2 7781280
2 7793709
2 7814839
2 7829179
2 7835869
2 7848379
2 7897299
2 7913100
2 7936389
2 7972730
2 7986730
2 8000610
2 8012819
2 8038710
2 8068739
2 8105619
2 8133139
2 8150830
2 8161519
2 8199380
2 8224590
2 8237689
2 8249879
2 8305070
2 8309079
2 8323329
2 8360539
2 8360829
2 8394510
2 8409010
2 8462380
2 8480449
2 8489719
2 8517500
2 8590879
2 8607750
2 8617160
2 8638600
2 8646140
2 8665840
2 8673510
2 8676459
2 8731009
2 8780440
2 8795190
2 8796629
2 8817770
2 8826029
2 8831970
2 8857429
2 8866040
2 8925729
2 8928510
2 8955230
2 8958919
2 8970680
2 8982150
2 8993910
2 9009139
2 9034459
2 9046519
2 9061429
2 9097579
2 9115520
2 9130709
2 9156000
2 9164040
2 9192499
2 9207650
2 9214959
2 9254319
2 9280479
2 9301329
2 9408689
2 9411020
2 9411970
2 9434740
2 9446939
2 9451539
2 9481429
2 9517660
2 9523689
2 9594030
2 9605670
2 9611539
2 9629960
2 9651399
2 9711910
2 9773850
2 9778030
2 9787180
2 9789629
2 9830540
2 9837659
2 9870100
2 9898410
2 9908370
2 9946570
2 9961399
2 9962460
2 9979760
2 10007799
2 10023099
2 10029500
2 10058499
2 10072800
2 10093499
2 10104899
2 10120299
2 10156900
2 10204699
2 10244600
2 10304800
2 10310799
2 10331199
2 10357799
2 10369600
2 10387400
2 10406600
2 10428999
2 10458999
2 10482600
2 10510299
2 10528000
2 10564399
2 10574700
2 10607300
2 10621499
2 10663400
2 10679299
2 10695299
2 10745200
2 10750900
2 10767699
2 10786099
2 10805899
2 10842300
2 10914200
2 10941400
2 10956900
2 10958700
2 10965899
2 10992200
2 11014400
2 11025900
2 11054199
2 11098799
2 11144700
2 11155600
2 11161300
2 11162000
2 11186399
2 11242000
2 11252100
2 11264100
2 11274799
2 11296700
2 11348700
2 11394899
2 11395400
2 11404499
2 11463599
2 11481000
2 11481800
2 11520900
2 11551799
2 11574300
2 11604800
2 11621900
2 11631199
2 11640899
2 11663699
2 11679400
2 11700499
2 11730299
2 11751299
2 11775499
2 11801400
2 11846500
2 11856000
2 11880299
2 11902900
2 11917400
2 11938199
2 11976000
2 11994300
2 12007300
2 12044199
2 12112199
2 12194299
2 12205300
2 12247599
2 12256700
2 12354299
2 12363700
2 12368999
2 12382699
2 12406600
2 12415500
2 12430500
2 12431400
2 12444200
2 12450600
2 12452700
2 12456599
2 12478600
2 12483299
2 12488700
2 12489200
2 12500400
2 12565899
2 12571300
2 12581799
2 12619500
2 12624600
2 12638600
2 12652299
2 12690200
2 12698900
2 12709499
2 12729999
2 12757899
2 12786999
2 12801300
2 12885100
2 12898100
2 12977799
2 13032700
2 13060899
2 13088999
2 13104899
2 13146699
2 13166499
2 13168800
2 13177799
2 13179600
2 13206900
2 13243800
2 13243999
2 13257999
2 13265700
2 13271299
2 13278600
2 13290200
2 13299199
2 13319499
2 13328700
2 13344800
2 13364099
2 13380299
2 13395299
2 13431000
2 13445700
2 13482799
2 13505799
2 13534699
2 13552799
2 13583500
2 13609000
2 13614799
2 13625799
2 13660600
2 13685400
2 13706400
2 13725900
2 13747599
2 13754799
2 13776799
2 13804600
2 13834999
2 13846099
2 13850400
2 13867800
2 13927200
2 13943499
2 13990100
2 14061300
2 14071199
2 14074399
2 14081900
2 14127799
2 14137399
2 14144800
2 14168599
2 14200100
2 14217600
2 14239800
2 14281499
2 14294500
2 14307800
2 14324000
2 14361300
2 14392899
2 14409699
2 14441799
2 14478100
2 14480700
2 14529199
2 14552699
2 14571500
2 14616399
2 14634299
2 14651700
2 14702599
2 14705300
2 14708400
2 14731700
2 14782500
2 14783700
2 14809999
2 14852400
2 14872599
2 14877800
2 14899799
2 14915900
2 14950900
2 14975100
2 14989100
2 15001599
2 15039599
2 15059600
2 15074300
2 15113700
2 15167399
2 15199000
2 15233100
2 15234300
2 15274600
2 15327899
2 15335300
2 15376799
2 15397100
2 15439600
2 15462199
2 15471499
2 15486200
2 15489700
2 15507099
2 15555699
2 15563899
2 15595999
2 15624799
2 15673799
2 15718899
2 15765600
2 15804699
2 15812800
2 15871799
2 15891000
2 15911300
2 15927200
2 15943700
2 15944899
2 15952600
2 15971899
2 15995500
2 16020699
2 16071499
2 16073700
2 16105400
2 16122900
2 16126799
2 16147899
2 16153400
2 16199899
2 16206500
2 16210099
2 16248299
2 16277100
2 16313699
2 16324800
2 16345399
2 16350299
2 16379000
2 16405599
2 16424400
2 16444599
2 16489799
2 16524599
2 16529099
2 16538900
2 16549300
2 16590300
2 16602000
2 16607400
2 16639699
2 16666099
2 16681400
2 16695499
2 16730499
2 16737100
2 16781099
2 16782599
2 16795699
2 16815099
2 16837899
2 16841300
2 16857699
2 16907799
2 16919899
2 16932800
2 16963900
2 16966700
2 16993599
2 17003799
2 17025999
2 17029400
2 17040100
2 17068400
2 17086899
2 17097300
2 17127599
2 17135100
2 17147200
2 17172699
2 17183200
2 17206000
2 17234000
2 17248099
2 17281000
2 17301300
2 17318299
2 17324800
2 17347000
2 17368199
2 17393400
2 17439900
2 17441200
2 17471499
2 17483800
2 17485600
2 17529100
2 17549700
2 17567600
2 17615500
2 17651100
2 17750299
2 17751500
2 17757200
2 17759299
2 17771500
2 17798800
2 17808300
2 17811000
2 17822300
2 17838200
2 17858900
2 17859399
2 17869099
2 17959000
2 17961500
2 18048299
2 18049599
2 18056099
2 18073000
2 18097399
2 18118199
2 18118299
2 18137399
2 18140400
2 18156499
2 18174799
2 18215899
2 18216600
2 18224500
2 18314900
2 18375599
2 18410499
2 18444199
2 18478299
2 18499400
2 18534100
2 18534100
2 18535900
2 18542300
2 18543200
2 18561199
2 18561300
2 18568699
2 18579100
2 18601199
2 18613500
2 18640499
2 18660199
2 18685599
2 18716199
2 18723199
2 18808500
2 18815399
2 18825499
2 18842599
2 18850800
2 18882200
2 18928300
2 18950800
2 18967500
2 19010000
2 19033600
2 19050499
2 19073299
2 19093300
2 19111399
2 19135999
2 19158700
2 19170200
2 19190299
2 19215599
2 19249999
2 19288499
2 19306499
2 19307499
2 19389099
2 19411999
2 19416700
2 19428300
2 19456300
2 19464300
2 19485799
2 19491300
2 19505900
2 19514000
2 19532200
2 19549199
2 19553200
2 19575800
2 19604700
2 19612799
2 19630900
2 19643899
2 19647799
2 19677999
2 19688499
2 19757500
2 19760799
2 19767899
2 19775700
2 19798600
2 19824200
2 19846999
2 19867400
2 19872300
2 19887800
2 19905900
2 19929500
2 19955199
2 19973300
2 20002600
2 20029800
2 20032600
2 20056899
2 20130699
2 20174700
2 20197700
2 20253800
2 20259699
2 20260800
2 20263399
2 20265800
2 20267299
2 20273300
2 20279899
2 20280800
2 20315100
2 20319099
2 20328100
2 20332200
2 20351400
2 20364199
2 20394399
2 20440400
2 20461300
2 20461699
2 20469699
2 20508900
2 20526000
2 20562600
2 20563899
2 20579299
2 20692899
2 20728999
2 20730399
2 20767800
2 20802100
2 20910099
2 20923200
2 20924800
2 20949300
2 20950000
2 20966899
2 20973500
2 20979700
2 20997700
2 21055599
2 21085400
2 21093600
2 21106500
2 21140699
2 21191899
2 21210199
2 21244899
2 21265400
2 21267000
2 21286499
2 21290899
2 21290899
2 21296999
2 21300300
2 21301699
2 21313699
2 21334600
2 21352100
2 21367099
2 21374899
2 21405399
2 21476000
2 21525700
2 21564899
2 21634599
2 21659800
2 21659900
2 21671499
2 21688599
2 21709800
2 21765999
2 21767300
2 21820799
2 21820799
2 21842800
2 21909300
2 21968699
2 22021300
2 22034000
2 22053700
2 22061500
2 22063900
2 22065800
2 22066400
2 22068500
2 22072800
2 22075399
2 22081600
2 22118500
2 22133300
2 22142500
2 22144500
2 22153099
2 22182199
2 22216499
2 22232300
2 22266199
2 22273000
2 22287400
2 22354699
2 22363299
2 22412700
2 22425500
2 22483999
2 22555300
2 22565100
2 22609300
2 22612900
2 22617200
2 22621000
2 22637600
2 22656700
2 22658700
2 22666100
2 22667299
2 22670199
2 22672899
2 22678200
2 22720500
2 22750000
2 22768199
2 22785300
2 22809599
2 22827700
2 22880400
2 22904999
2 22929800
2 22943200
2 22993599
2 23000599
2 23024399
2 23046200
2 23112800
2 23113200
2 23122199
2 23142200
2 23165799
2 23177899
2 23192499
2 23234099
2 23242699
2 23255699
2 23314600
2 23324199
2 23328799
2 23356800
2 23392600
2 23414899
2 23417200
2 23444299
2 23489700
2 23512800
2 23534300
2 23539399
2 23539599
2 23554999
2 23556299
2 23572300
2 23577500
2 23628200
2 23629600
2 23679700
2 23687300
2 23697400
2 23701099
2 23717200
2 23745900
2 23751500
2 23803999
2 23806900
2 23807400
2 23821400
2 23868099
2 23888200
2 23912800
2 23933699
2 23952799
2 23961999
2 23998300
2 24032400
2 24037799
2 24047799
2 24070999
2 24084799
2 24097599
2 24159899
2 24191100
2 24202499
2 24305399
2 24338900
2 24417099
2 24417700
2 24431799
2 24530000
2 24532700
2 24546300
2 24546899
2 24555799
2 24572500
2 24575100
2 24580700
2 24668500
2 24682000
2 24692699
2 24695200
2 24697700
2 24699600
2 24700900
2 24705300
2 24705900
2 24718399
2 24741700
2 24833499
2 24842500
2 24866399
2 24886499
2 24908200
2 24919199
2 24920300
2 24923099
2 24933400
2 24949800
2 24995199
2 25002399
2 25011699
2 25081199
2 25084799
2 25124199
2 25197199
2 25205799
2 25212000
2 25222500
2 25228500
2 25230200
2 25253600
2 25264599
2 25275500
2 25299700
2 25312300
2 25318199
2 25321399
2 25337699
2 25361700
2 25373300
2 25393500
2 25428300
2 25432900
2 25461299
2 25489199
2 25491699
2 25501700
2 25569599
2 25579999
2 25591999
2 25594599
2 25594800
2 25606799
2 25675899
2 25702099
2 25703999
2 25728500
2 25748700
2 25749599
2 25773500
2 25800599
2 25827299
2 25835000
2 25846999
2 25877000
2 25907799
2 25919000
2 25940899
2 25961600
2 25975700
2 26035200
2 26047300
2 26116600
2 26139000
2 26177500
2 26214000
2 26240799
2 26256000
2 26256499
2 26289000
2 26309800
2 26430199
2 26457400
2 26468299
2 26485599
2 26486499
2 26498799
2 26508800
2 26517299
2 26577300
2 26581499
2 26585100
2 26601900
2 26602399
2 26620799
2 26639999
2 26640299
2 26644999
2 26673900
2 26686999
2 26692999
2 26718300
2 26723799
2 26735899
2 26745099
2 26759399
2 26771100
2 26788900
2 26805600
2 26830899
2 26842500
2 26854399
2 26874200
2 26917800
2 26927699
2 26949500
2 26958899
2 26992800
2 27039100
2 27087199
2 27124900
2 27162599
2 27166599
2 27174999
2 27230000
2 27230400
2 27234200
2 27274599
2 27285899
2 27288699
2 27295300
2 27308999
2 27332899
2 27338400
2 27352100
2 27393000
2 27401499
2 27419700
2 27439400
2 27472200
2 27494700
2 27521400
2 27529800
2 27555200
2 27610500
2 27612300
2 27623100
2 27630599
2 27642599
2 27658399
2 27674800
2 27679300
2 27692300
2 27713099
2 27733600
2 27756200
2 27773899
2 27809699
2 27827200
2 27840100
2 27848900
2 27879100
2 27983400
2 28028899
2 28039799
2 28055699
2 28062500
2 28121799
2 28123699
2 28126000
2 28141300
2 28150399
2 28160000
2 28179400
2 28183999
2 28284700
2 28293299
2 28374400
2 28382599
2 28397800
2 28419300
2 28451100
2 28453600
2 28461500
2 28469100
2 28477299
2 28493999
2 28522300
2 28528800
2 28603600
2 28611599
2 28625800
2 28644900
2 28646800
2 28647899
2 28648100
2 28650800
2 28650900
2 28671699
2 28689699
2 28702000
2 28757000
2 28774400
2 28783099
2 28791499
2 28815900
2 28896400
2 28911899
2 28943600
2 28954199
2 28957500
2 28969399
2 28986700
2 29005900
2 29031800
2 29064599
2 29112800
2 29121199
2 29136399
2 29159999
2 29180099
2 29220800
2 29279499
2 29282200
2 29286900
2 29319300
2 29323199
2 29358799
2 29361000
2 29414199
2 29429300
2 29457299
2 29485000
2 29592300
2 29630799
2 29643700
2 29667099
2 29687500
2 29730299
2 29746499
2 29756099
2 29764500
2 29765200
2 29767600
2 29769200
2 29780499
2 29795700
2 29841199
2 29858999
2 29872199
2 29908400
2 29974400
2 30015400
2 30027200
2 30041800
2 30055299
2 30083500
2 30093399
2 30176099
2 30190099
2 30196200
2 30198899
2 30213499
2 30230599
2 30246400
2 30246400
2 30250999
2 30269799
2 30282300
2 30416000
2 30447200
2 30458699
2 30469700
2 30486199
2 30506999
2 30531500
2 30534799
2 30594499
2 30598200
2 30601400
2 30655900
2 30658699
2 30661600
2 30665299
2 30671800
2 30692399
2 30725300
2 30761199
2 30804600
2 30811399
2 30818900
2 30855100
2 30878600
2 30913699
2 30914299
2 30928399
2 30936200
2 30944599
2 30958599
2 30998400
2 31013899
2 31044800
2 31073599
2 31095900
2 31106600
2 31123900
2 31152500
2 31189000
2 31226399
2 31258699
2 31264300
2 31271800
2 31328699
2 31358499
2 31367700
2 31396300
2 31412400
2 31432799
2 31455499
2 31460299
2 31550700
2 31553699
2 31593900
2 31607599
2 31613000
2 31646900
2 31656200
2 31690599
2 31700600
2 31857299
2 31869199
2 31886599
2 31891800
2 31893899
2 31895600
2 31900800
2 31935700
2 31936600
2 31937799
2 31996000
2 32010499
2 32011600
2 32019900
2 32028500
2 32040299
2 32084300
2 32089100
2 32105799
2 32122500
2 32178100
2 32179000
2 32199100
2 32222099
2 32248300
2 32269900
2 32279799
2 32297900
2 32342799
2 32346300
2 32359500
2 32373299
2 32392099
2 32451799
2 32467299
2 32524299
2 32528699
2 32530299
2 32538899
2 32564400
2 32594999
2 32714499
2 32720899
2 32750199
2 32755199
2 32756700
2 32760199
2 32763199
2 32765999
2 32786899
2 32794800
2 32796100
2 32824399
2 32884400
2 32884700
2 32936699
2 32944100
2 32956300
2 32976399
2 33004800
2 33036099
2 33065899
2 33074700
2 33172500
2 33184400
2 33204199
2 33207200
2 33448799
2 33476999
2 33496499
2 33498999
2 33501199
2 33599399
2 33609000
2 33668299
2 33689500
2 33702200
2 33710299
2 33727500
2 33731700
2 33761400
2 33795500
2 33797700
2 33822200
2 33826499
2 33845800
2 33873400
2 33875799
2 33918500
2 33944699
2 33948300
2 33954100
2 33960900
2 33961100
2 33962700
2 33964600
2 34001100
2 34001599
2 34031199
2 34046299
2 34069599
2 34101099
2 34114299
2 34126300
2 34151500
2 34159100
2 34166100
2 34173300
2 34281000
2 34282199
2 34283700
2 34298800
2 34313299
2 34333200
2 34372800
2 34372999
2 34373500
2 34398700
2 34405700
2 34419999
2 34456100
2 34469700
2 34481500
2 34541000
2 34557799
2 34639400
2 34642399
2 34666899
2 34678300
2 34679799
2 34687100
2 34693700
2 34744900
2 34756199
2 34769199
2 34783399
2 34795700
2 34813299
2 34841800
2 34864499
2 34899900
2 34926000
2 34960400
2 34986799
2 34995900
2 35008099
2 35027100
2 35049099
2 35066299
2 35095600
2 35105200
2 35124800
2 35138500
2 35164799
2 35188500
2 35214299
2 35235400
2 35236200
2 35269599
2 35274200
2 35294600
2 35325399
2 35358300
2 35379600
2 35407999
2 35432500
2 35466800
2 35486500
2 35518100
2 35532100
2 35570499
2 35601799
2 35622700
2 35643300
2 35658499
2 35738899
2 35750800
2 35755599
2 35800699
2 35845199
2 35861199
2 35861400
2 35871999
2 35880000
2 35946299
2 35975899
2 35978099
2 35981599
2 35998200
2 36012000
2 36035599
2 36051699
2 36093500
2 36111000
2 36156500
2 36171400
2 36188500
2 36195600
2 36207600
2 36220300
2 36258299
2 36278599
2 36296000
2 36319400
2 36367800
2 36371999
2 36402000
2 36425099
2 36440399
2 36469700
2 36498799
2 36519999
2 36548999
2 36587100
2 36590900
2 36610699
2 36657500
2 36685400
2 36715400
2 36754899
2 36758600
2 36762799
2 36771800
2 36816400
2 36836800
2 36856899
2 36872500
2 36889799
2 36909599
2 36916400
2 36929100
2 36957799
2 36964700
2 36985500
2 37015800
2 37034600
2 37072100
2 37103099
2 37113700
2 37140899
2 37176799
2 37192299
2 37193800
2 37219300
2 37239200
2 37261100
2 37282499
2 37306799
2 37336599
2 37352999
2 37415999
2 37430400
2 37439200
2 37440499
2 37456699
2 37481499
2 37502499
2 37526400
2 37540299
2 37572899
2 37589499
2 37617300
2 37621599
2 37705000
2 37708600
2 37720000
2 37766000
2 37789699
2 37810300
2 37835200
2 37836900
2 37862200
2 37889799
2 37890099
2 37912800
2 37920499
2 37962300
2 38001799
2 38017600
2 38038400
2 38047900
2 38070199
2 38091300
2 38114800
2 38131300
2 38156100
2 38169200
2 38194600
2 38205199
2 38234999
2 38254699
2 38271100
2 38298800
2 38306799
2 38330800
2 38448800
2 38526900
2 38544100
2 38546200
2 38546600
2 38551400
2 38561800
2 38576299
2 38598899
2 38601300
2 38625400
2 38670800
2 38696099
2 38703200
2 38730399
2 38760499
2 38800700
2 38824699
2 38858600
2 38863100
2 38872200
2 38885300
2 38902199
2 38918799
2 38935500
2 38962400
2 39008399
2 39026600
2 39036399
2 39069299
2 39075900
2 39130399
2 39137800
2 39163000
2 39182300
2 39189100
2 39200299
2 39232200
2 39258499
2 39303400
2 39332000
2 39351499
2 39388800
2 39399199
2 39437299
2 39492499
2 39508300
2 39520800
2 39535799
2 39543299
2 39550299
2 39582499
2 39604000
2 39620500
2 39643099
2 39670199
2 39697900
2 39701400
2 39738000
2 39746799
2 39756400
2 39767200
2 39788599
2 39836699
2 39852799
2 39870900
2 39873300
2 39884100
2 39906199
2 39906700
2 39930299
2 39972000
2 39991500
2 39996399
2 40015599
2 40137000
2 40163800
2 40177599
2 40183899
2 40213799
2 40255099
2 40276900
2 40281099
2 40282600
2 40294700
2 40305500
2 40322399
2 40335799
2 40374300
2 40375499
2 40433699
2 40515800
2 40540700
2 40543599
2 40557200
2 40568000
2 40577700
2 40654600
2 40663999
2 40668200
2 40668500
2 40693700
2 40695999
2 40728499
2 40744999
2 40747200
2 40749999
2 40754700
2 40780899
2 40792599
2 40811800
2 40826399
2 40859099
2 40864999
2 40897600
2 40914699
2 40916100
2 40923899
2 40970700
2 40978099
2 40991300
2 41014399
2 41045100
2 41057400
2 41091999
2 41171800
2 41185999
2 41200800
2 41244999
2 41266900
2 41298900
2 41302500
2 41324399
2 41457800
2 41499199
2 41511800
2 41548699
2 41573400
2 41610100
2 41624399
2 41627599
2 41631999
2 41642300
2 41644499
2 41647999
2 41667400
2 41669000
2 41686200
2 41758399
2 41764899
2 41786600
2 41800399
2 41832799
2 41911100
2 41911400
2 41912100
2 41920000
2 41957200
2 42052200
2 42084300
2 42088500
2 42094300
2 42095199
2 42108299
2 42114200
2 42129400
2 42186799
2 42224299
2 42232800
2 42309299
2 42351200
2 42505400
2 42620499
2 42628800
2 42711800
2 42717100
2 42757200
2 42781200
2 42782499
2 42791099
2 42804600
2 42804600
2 42807100
2 42811900
2 42813299
2 42814800
2 42820500
2 42826699
2 42847900
2 42871699
2 42884000
2 42917300
2 42919600
2 42936599
2 42937000
2 42940899
2 42946200
2 42954800
2 42955599
2 42963199
2 42968399
2 42988300
2 43015699
2 43088900
2 43091700
2 43096699
2 43099500
2 43108000
2 43108400
2 43116600
2 43132400
2 43149799
2 43164200
2 43179800
2 43191399
2 43204800
2 43237900
2 43244400
2 43275400
2 43286599
2 43297000
2 43324099
2 43354599
2 43449800
2 43485899
2 43498100
2 43508900
2 43539499
2 43541999
2 43556099
2 43556300
2 43559199
2 43583100
2 43600200
2 43604999
2 43687200
2 43760900
2 43765600
2 43774200
2 43775299
2 43798400
2 43804299
2 43810100
2 43839100
2 43850600
2 43851400
2 43856800
2 43859000
2 43861900
2 43862999
2 43866199
2 43874399
2 43891499
2 43946599
2 43967000
2 43994800
2 44009499
2 44010300
2 44022800
2 44067499
2 44094600
2 44175200
2 44188299
2 44213099
2 44218099
2 44240199
2 44264100
2 44287499
2 44309099
2 44329000
2 44350000
2 44368499
2 44373899
2 44389699
2 44401600
2 44414700
2 44417500
2 44422499
2 44434599
2 44465700
2 44497300
2 44505399
2 44520999
2 44536700
2 44547200
2 44564399
2 44573399
2 44593099
2 44602699
2 44634900
2 44649200
2 44692000
2 44692299
2 44706099
2 44738400
2 44785500
2 44791899
2 44880500
2 44883800
2 44909899
2 44910199
2 44911100
2 44970000
2 45003200
2 45026700
2 45096800
2 45102500
2 45146599
2 45163300
2 45172100
2 45178000
2 45210200
2 45216300
2 45223900
2 45235300
2 45244000
2 45250600
2 45276600
2 45348400
2 45386900
2 45431599
2 45432700
2 45433199
2 45443100
2 45448899
2 45455600
2 45505100
2 45563700
2 45577500
2 45629399
2 45631800
2 45632100
2 45635199
2 45644400
2 45648300
2 45649900
2 45655100
2 45661199
2 45679599
2 45711100
2 45718999
2 45732799
2 45759500
2 45785499
2 45791700
2 45822300
2 45845399
2 45860499
2 45883300
2 45911299
2 45921199
2 45935699
2 45955900
2 45977099
2 45989200
2 46019400
2 46021000
2 46040599
2 46055500
2 46071099
2 46079099
2 46088700
2 46111200
2 46142100
2 46145000
2 46177000
2 46204499
2 46233799
2 46269999
2 46315099
2 46330600
2 46336900
2 46381199
2 46385700
2 46391399
2 46424700
2 46428099
2 46431800
2 46482700
2 46509599
2 46613799
2 46614699
2 46625799
2 46639699
2 46639799
2 46644100
2 46646600
2 46657299
2 46685200
2 46691100
2 46726400
2 46750200
2 46772900
2 46795399
2 46823200
2 46846600
2 46861800
2 46880200
2 46903100
2 46944600
2 46959799
2 46976400
2 46993699
2 46996599
2 47008399
2 47093800
2 47111899
2 47145700
2 47149999
2 47151199
2 47188900
2 47198999
2 47248800
2 47261700
2 47274899
2 47296500
2 47321599
2 47343899
2 47387599
2 47426000
2 47426799
2 47561199
2 47564600
2 47576200
2 47580799
2 47588700
2 47610599
2 47631399
2 47648799
2 47676799
2 47681100
2 47693200
2 47703399
2 47704900
2 47708700
2 47723400
2 47741100
2 47751600
2 47777899
2 47816400
2 47827600
2 47879199
2 47897299
2 47912700
2 47929300
2 47961399
2 47993899
2 48074400
2 48095899
2 48126699
2 48131300
2 48131499
2 48149200
2 48160800
2 48178099
2 48193500
2 48214000
2 48264800
2 48287700
2 48287999
2 48289200
2 48328600
2 48367300
2 48372800
2 48410599
2 48414400
2 48434400
2 48454599
2 48502599
2 48551600
2 48584699
2 48698800
2 48700199
2 48722300
2 48753000
2 48765700
2 48781499
2 48786799
2 48806899
2 48815999
2 48818300
2 48828500
2 48872300
2 48888299
2 48899699
2 48907200
2 48917199
2 48920899
2 48936000
2 48949899
2 48972100
2 49010299
2 49061900
2 49088399
2 49233700
2 49256999
2 49261599
2 49275100
2 49287700
2 49297400
2 49298900
2 49335599
2 49346500
2 49348599
2 49371799
2 49384000
2 49390200
2 49393099
2 49407500
2 49410100
2 49437700
2 49448299
2 49499300
2 49501400
2 49516000
2 49545499
2 49548499
2 49594700
2 49602900
2 49650300
2 49666500
2 49674700
2 49714400
2 49715599
2 49732600
2 49768700
2 49786399
2 49810800
2 49817899
2 49868099
2 49889200
2 49892100
2 49904200
2 49918700
2 49944499
2 49997000
2 50004800
2 50010900
2 50028900
2 50037399
2 50048499
2 50077300
2 50091200
2 50146699
2 50169000
2 50177700
2 50192799
2 50223499
2 50245300
2 50255600
2 50279399
2 50298100
2 50327600
2 50364999
2 50379400
2 50441700
2 50467800
2 50484800
2 50536300
2 50542499
2 50566200
2 50600000
2 50629900
2 50675999
2 50785599
2 50789200
2 50789699
2 50794199
2 50799799
2 50825999
2 50834199
2 50859400
2 50870500
2 50885200
2 50928500
2 50970300
2 50972600
2 51000399
2 51016800
2 51047200
2 51070599
2 51089999
2 51099199
2 51114399
2 51155300
2 51173000
2 51194100
2 51219199
2 51245899
2 51288499
2 51319099
2 51340699
2 51355299
2 51406699
2 51410300
2 51439799
2 51513399
2 51513900
2 51514799
2 51519099
2 51527600
2 51532300
2 51541499
2 51562500
2 51575200
2 51590899
2 51616000
2 51636000
2 51643699
2 51674400
2 51697799
2 51709099
2 51731200
2 51745600
2 51777099
2 51804600
2 51830000
2 51936200
2 51943399
2 51966300
2 51998999
2 52005500
2 52016600
2 52018400
2 52022700
2 52043099
2 52075900
2 52105099
2 52154999
2 52160999
2 52221800
2 52234300
2 52244100
2 52264599
2 52310199
2 52325800
2 52344700
2 52350999
2 52365599
2 52382300
2 52399599
2 52419700
2 52446400
2 52482300
2 52493800
2 52513900
2 52595100
2 52597000
2 52618000
2 52632499
2 52696599
2 52811200
2 52933800
2 52942800
2 52964900
2 52983499
2 52986000
2 52986299
2 52986999
2 52988700
2 53038300
2 53045499
2 53084599
2 53092399
2 53098500
2 53101699
2 53104100
2 53116500
2 53129299
2 53190999
2 53204299
2 53215900
2 53233100
2 53233299
2 53236099
2 53271800
2 53294800
2 53300599
2 53354500
2 53363600
2 53376700
2 53394800
2 53427899
2 53437300
2 53452699
2 53473300
2 53485799
2 53494600
2 53538499
2 53568700
2 53575399
2 53593799
2 53632100
2 53717400
2 53718000
2 53720299
2 53730100
2 53759500
2 53792099
2 53816400
2 53838499
2 53839099
2 53839499
2 53857100
2 53871600
2 53881599
2 53914900
2 53922200
2 53936800
2 53988100
2 53994799
2 54022799
2 54037399
2 54069400
2 54094700
2 54120500
2 54152200
2 54177000
2 54183000
2 54193599
2 54200500
2 54210199
2 54231300
2 54271600
2 54278400
2 54286700
2 54301900
2 54341500
2 54373800
2 54430099
2 54446899
2 54480700
2 54520400
2 54531300
2 54549199
2 54573300
2 54606500
2 54623700
2 54639000
2 54645300
2 54674500
2 54711299
2 54745799
2 54754799
2 54773400
2 54832400
2 54865100
2 54868499
2 54890900
2 54891299
2 54892900
2 54929600
2 54948299
2 54952800
2 54969100
2 54987100
2 55016800
2 55021800
2 55048100
2 55065900
2 55098400
2 55100600
2 55113199
2 55125899
2 55139099
2 55147900
2 55218100
2 55230200
2 55240899
2 55253100
2 55255100
2 55262700
2 55300299
2 55332000
2 55334599
2 55351600
2 55367299
2 55402799
2 55461600
2 55463899
2 55495300
2 55532800
2 55533699
2 55560000
2 55610699
2 55614399
2 55623999
2 55633000
2 55658899
2 55668300
2 55689100
2 55755800
2 55821900
2 55829700
2 55849599
2 55864300
2 55872900
2 55894200
2 55923700
2 55931700
2 55968500
2 56022600
2 56056099
2 56057399
2 56064200
2 56083900
2 56089000
2 56129900
2 56148000
2 56214100
2 56218900
2 56255700
2 56257000
2 56257499
2 56269800
2 56293099
2 56294000
2 56357500
2 56370699
2 56372000
2 56373000
2 56382099
2 56412400
2 56424599
2 56459100
2 56462099
2 56506400
2 56506400
2 56537699
2 56546500
2 56568599
2 56579999
2 56608700
2 56644900
2 56664700
2 56685300
2 56702699
2 56756800
2 56765199
2 56768099
2 56807600
2 56822799
2 56844300
2 56884399
2 56898900
2 56911600
2 56921100
2 56943400
2 56961400
2 56975700
2 57017600
2 57040500
2 57049500
2 57086900
2 57087999
2 57101999
2 57120799
2 57134000
2 57164899
2 57187799
2 57217900
2 57307100
2 57345200
2 57348000
2 57355199
2 57356099
2 57375199
2 57382400
2 57391300
2 57424600
2 57432500
2 57509299
2 57587399
2 57588600
2 57594799
2 57596099
2 57602699
2 57603000
2 57626300
2 57635300
2 57652400
2 57667499
2 57689699
2 57712300
2 57728499
2 57794700
2 57924299
2 57973600
2 57977299
2 57979300
2 57985000
2 57988099
2 58006500
2 58007499
2 58007600
2 58026499
2 58061199
2 58073899
2 58095400
2 58099999
2 58123300
2 58136499
2 58164399
2 58199099
2 58208899
2 58230000
2 58261900
2 58273900
2 58284100
2 58317899
2 58329900
2 58352600
2 58376699
2 58389699
2 58403800
2 58439000
2 58503500
2 58526599
2 58552099
2 58586299
2 58605800
2 58616799
2 58677899
2 58736200
2 58747799
2 58771199
2 58796300
2 58832500
2 58855300
2 58858700
2 58877999
2 58878200
2 58878299
2 58889499
2 58895699
2 58896799
2 58905999
2 58956400
2 58984699
2 59004499
2 59011200
2 59017300
2 59044399
2 59095100
2 59131700
2 59133999
2 59195200
2 59305699
2 59329699
2 59351900
2 59355400
2 59365399
2 59398300
2 59405699
2 59469499
2 59471000
2 59474800
2 59476800
2 59505600
2 59521699
2 59567099
2 59593700
2 59650699
2 59722900
2 59735000
2 59738899
2 59745299
2 59754899
2 59771600
2 59772999
2 59786699
2 59789300
2 59790900
2 59792299
2 59889200
2 59945300
2 59962500
2 59995399
2 59999300
2 60010299
2 60030300
2 60050099
2 60070900
2 60070999
2 60077099
2 60091900
2 60102700
2 60124200
2 60137099
2 60157300
2 60178600
2 60193500
2 60238700
2 60239699
2 60270400
2 60317400
2 60322400
2 60336100
2 60448200
2 60527200
2 60584000
2 60628299
2 60651799
2 60653200
2 60659300
2 60660299
2 60665399
2 60668700
2 60669500
2 60678600
2 60682599
2 60685699
2 60695299
2 60703299
2 60716899
2 60738899
2 60801500
2 60803899
2 60806800
2 60824700
2 60825700
2 60850999
2 60875900
2 60899199
2 60957399
2 60978500
2 61031900
2 61110100
2 61112099
2 61118199
2 61127200
2 61185199
2 61190400
2 61201900
2 61204700
2 61208200
2 61290300
2 61302300
2 61305500
2 61305700
2 61326400
2 61335400
2 61363699
2 61380599
2 61403700
2 61413899
2 61433200
2 61452900
2 61467600
2 61481400
2 61519999
2 61542100
2 61559199
2 61573900
2 61592300
2 61594200
2 61616099
2 61618899
2 61658299
2 61676500
2 61694300
2 61737999
2 61756000
2 61761000
2 61772299
2 61811300
2 61823600
2 61827200
2 61855100
2 61899900
2 61920500
2 61957299
2 61968699
2 61995999
2 62000999
2 62007900
2 62025599
2 62057300
2 62101600
2 62111399
2 62150600
2 62170499
2 62221400
2 62232299
2 62235700
2 62266500
2 62314999
2 62351500
2 62379000
2 62422399
2 62490699
2 62569400
2 62596700
2 62611099
2 62611699
2 62619200
2 62625699
2 62629800
2 62631000
2 62673999
2 62680000
2 62709599
2 62737700
2 62741999
2 62836099
2 62857699
2 62902200
2 62905599
2 62908700
2 62987899
2 63004200
2 63004300
2 63008000
2 63012300
2 63033300
2 63039600
2 63128100
2 63146600
2 63165400
2 63168099
2 63180900
2 63196200
2 63241200
2 63278100
2 63301900
2 63308699
2 63353100
2 63357900
2 63375499
2 63382400
2 63423600
2 63439500
2 63446900
2 63480299
2 63480600
2 63496500
2 63552400
2 63557000
2 63559900
2 63576100
2 63598700
2 63613400
2 63643699
2 63655500
2 63803499
2 63863000
2 63885799
2 63894599
2 63925600
2 64009200
2 64021200
2 64096900
2 64104999
2 64120000
2 64139700
2 64143900
2 64148700
2 64155300
2 64163099
2 64240899
2 64286900
2 64324099
2 64325399
2 64326799
2 64328200
2 64342400
2 64343100
2 64345400
2 64373799
2 64380799
2 64386000
2 64392499
2 64393000
2 64405800
2 64406499
2 64418700
2 64426499
2 64429200
2 64445200
2 64451800
2 64469099
2 64502300
2 64534499
2 64540899
2 64558999
2 64568000
2 64593800
2 64597099
2 64612300
2 64636300
2 64653299
2 64682499
2 64706600
2 64716599
2 64744000
2 64785499
2 64850600
2 64875400
2 64905599
2 64907800
2 64923999
2 64927199
2 64929200
2 64932100
2 64947499
2 64966900
2 64998999
2 65003199
2 65046800
2 65064100
2 65074100
2 65094800
2 65095700
2 65116599
2 65132000
2 65144700
2 65157000
2 65179199
2 65195699
2 65261000
2 65271700
2 65291200
2 65297100
2 65328900
2 65366700
2 65375499
2 65394400
2 65445200
2 65470000
2 65475899
2 65486500
2 65601000
2 65606100
2 65646300
2 65649900
2 65672100
2 65683000
2 65716699
2 65723200
2 65725700
2 65732400
2 65734099
2 65734600
2 65757300
2 65763900
2 65778999
2 65808599
2 65827500
2 65839500
2 65863400
2 65867599
2 65902100
2 65924499
2 65939999
2 65949899
2 65970100
2 65975699
2 66000300
2 66012000
2 66022699
2 66040300
2 66050200
2 66071400
2 66099599
2 66123200
2 66132400
2 66138100
2 66168400
2 66194000
2 66200899
2 66285200
2 66293600
2 66303800
2 66317800
2 66330300
2 66348800
2 66391199
2 66399600
2 66422099
2 66441700
2 66510399
2 66515000
2 66520799
2 66535000
2 66578500
2 66596499
2 66613700
2 66619100
2 66633100
2 66641899
2 66671000
2 66683199
2 66701400
2 66708500
2 66735299
2 66744199
2 66777400
2 66791599
2 66800000
2 66821699
2 66895400
2 66896800
2 66904999
2 66906400
2 66932700
2 66964299
2 66983300
2 67006800
2 67014800
2 67027299
2 67046200
2 67054200
2 67076700
2 67129899
2 67155400
2 67158000
2 67211300
2 67219700
2 67246300
2 67271199
2 67340499
2 67358200
2 67375300
2 67378800
2 67395199
2 67402499
2 67437300
2 67470199
2 67489199
2 67495599
2 67519600
2 67520999
2 67533099
2 67638300
2 67680199
2 67732599
2 67766100
2 67775099
2 67799899
2 67839000
2 67860700
2 67864900
2 67868499
2 67875100
2 67875400
2 67890000
2 67919399
2 67919900
2 68017199
2 68025499
2 68040699
2 68045199
2 68055699
2 68072899
2 68142500
2 68142900
2 68162099
2 68178999
2 68183600
2 68207199
2 68228100
2 68250100
2 68255300
2 68294299
2 68302700
2 68317799
2 68337600
2 68360999
2 68406400
2 68429500
2 68456600
2 68479500
2 68484599
2 68496200
2 68523999
2 68526799
2 68561499
2 68585899
2 68595300
2 68604699
2 68622700
2 68686699
2 68689800
2 68700999
2 68711200
2 68745000
2 68745000
2 68775700
2 68837000
2 68849300
2 68896999
2 68910599
2 68931500
2 68945200
2 68963800
2 68998800
2 69001499
2 69013400
2 69058699
2 69111999
2 69119300
2 69133900
2 69162500
2 69187200
2 69218100
2 69218199
2 69232099
2 69276100
2 69310999
2 69331800
2 69352199
2 69364400
2 69402900
2 69410699
2 69431900
2 69457500
2 69484900
2 69508800
2 69535100
2 69568999
2 69633400
2 69647099
2 69675800
2 69675900
2 69682599
2 69697899
2 69715900
2 69739500
2 69776500
2 69798200
2 69805999
2 69823500
2 69841300
2 69882899
2 69926800
2 69926999
2 69932099
2 69957499
2 69997899
2 70021800
2 70051199
2 70063500
2 70102699
2 70121699
2 70169700
2 70175400
2 70228600
2 70241199
2 70255700
2 70265299
2 70293299
2 70339200
2 70344300
2 70355200
2 70439499
2 70449800
2 70478400
2 70494699
2 70506600
2 70524200
2 70545200
2 70586199
2 70640700
2 70650600
2 70666600
2 70685399
2 70737499
2 70756599
2 70757000
2 70777499
2 70785200
2 70805700
2 70813600
2 70851100
2 70885400
2 70912100
2 70956200
2 70957200
2 70994400
2 71010399
2 71042700
2 71071300
2 71081000
2 71088300
2 71096000
2 71254900
2 71329600
2 71363299
2 71448300
2 71452400
2 71471600
2 71481200
2 71495499
2 71500200
2 71507500
2 71508199
2 71513000
2 71522500
2 71528100
2 71538300
2 71543900
2 71551799
2 71553200
2 71554900
2 71576899
2 71601900
2 71608699
2 71630500
2 71641999
2 71655200
2 71680300
2 71692700
2 71757100
2 71763300
2 71765100
2 71804500
2 71822099
2 71843900
2 71884300
2 71893700
2 71909799
2 71923099
2 71950499
2 71967300
2 71997199
2 72022700
2 72071400
2 72075999
2 72086199
2 72111500
2 72142999
2 72167000
2 72171599
2 72199899
2 72217800
2 72260100
2 72265999
2 72305699
2 72332900
2 72378199
2 72402599
2 72414500
2 72415300
2 72424000
2 72454600
2 72465900
2 72481900
2 72566799
2 72572200
2 72626700
2 72672999
2 72678900
2 72681799
2 72685099
2 72691700
2 72699200
2 72755299
2 72779300
2 72782500
2 72793399
2 72807999
2 72834900
2 72837499
2 72838099
2 72852499
2 72891100
2 72896599
2 72920199
2 72973100
2 73010200
2 73047100
2 73050500
2 73053299
2 73061799
2 73084400
2 73125200
2 73152600
2 73180999
2 73194400
2 73200900
2 73212000
2 73287900
2 73289800
2 73337900
2 73417900
2 73418200
2 73435199
2 73456000
2 73470999
2 73558000
2 73585100
2 73619699
2 73625300
2 73628100
2 73639900
2 73681099
2 73764599
2 73780300
2 73783600
2 73788600
2 73805600
2 73814100
2 73863300
2 73910000
2 73933100
2 73948100
2 73970900
2 74074699
2 74092100
2 74117500
2 74130999
2 74161300
2 74219800
2 74221100
2 74229600
2 74264600
2 74321800
2 74329700
2 74354899
2 74377700
2 74420099
2 74423499
2 74457300
2 74468599
2 74474700
2 74491899
2 74492400
2 74493499
2 74496300
2 74503800
2 74513799
2 74539799
2 74566300
2 74577000
2 74601399
2 74653200
2 74663099
2 74678999
2 74697100
2 74728400
2 74733800
2 74774100
2 74797400
2 74817100
2 74854999
2 74869200
2 74869300
2 74872700
2 74876200
2 74882400
2 74891799
2 74913600
2 74934600
2 74956699
2 74972499
2 74981499
2 74994799
2 75040499
2 75055000
2 75055499
2 75071300
2 75213200
2 75217199
2 75231499
2 75234100
2 75264700
2 75277700
2 75295900
2 75298499
2 75300900
2 75301099
2 75327900
2 75351100
2 75392800
2 75400300
2 75492500
2 75503900
2 75510499
2 75532000
2 75537100
2 75549200
2 75558099
2 75575700
2 75580900
2 75638000
2 75641800
2 75680900
2 75682400
2 75716699
2 75734000
2 75755600
2 75772100
2 75790699
2 75806899
2 75826700
2 75829000
2 75858299
2 75882100
2 75922100
2 75927400
2 75950499
2 76006600
2 76016000
2 76025700
2 76061599
2 76113199
2 76152499
2 76155399
2 76162200
2 76168300
2 76188200
2 76204500
2 76216500
2 76247600
2 76270600
2 76277800
2 76328300
2 76332200
2 76342600
2 76374899
2 76403899
2 76440699
2 76537400
2 76582099
2 76597899
2 76612100
2 76613600
2 76762200
2 76781500
2 76823400
2 76857300
2 76905300
2 76919499
2 76929699
2 76933499
2 76940100
2 76940600
2 76981400
2 77020000
2 77025299
2 77044100
2 77061199
2 77068099
2 77080800
2 77095199
2 77095900
2 77125399
2 77147500
2 77159399
2 77223899
2 77228999
2 77252399
2 77267099
2 77321900
2 77357800
2 77358100
2 77367700
2 77464599
2 77478900
2 77513500
2 77647500
2 77660700
2 77697400
2 77705300
2 77718500
2 77732300
2 77743900
2 77750300
2 77803699
2 77825200
2 77827600
2 77838700
2 77867000
2 77895499
2 77918399
2 77921000
2 77936799
2 77946400
2 77962300
2 77963800
2 77995800
2 78014800
2 78046600
2 78050899
2 78060399
2 78087099
2 78110599
2 78129400
2 78138100
2 78168900
2 78181700
2 78224900
2 78241600
2 78281700
2 78293400
2 78314799
2 78334299
2 78374200
2 78416000
2 78494600
2 78505000
2 78510800
2 78515399
2 78545600
2 78575999
2 78589099
2 78709000
2 78709700
2 78709799
2 78736000
2 78738399
2 78747599
2 78756100
2 78772200
2 78809700
2 78822200
2 78846800
2 78875999
2 78905300
2 78907300
2 78931100
2 79000199
2 79009900
2 79013400
2 79029800
2 79059400
2 79088799
2 79092999
2 79106100
2 79119299
2 79136799
2 79173299
2 79190199
2 79223200
2 79229000
2 79245300
2 79268400
2 79288200
2 79298600
2 79309400
2 79332600
2 79355900
2 79375700
2 79396500
2 79420600
2 79462300
2 79513500
2 79524500
2 79586999
2 79596800
2 79633600
2 79644900
2 79665499
2 79752199
2 79784900
2 79804700
2 79839299
2 79895099
2 79910999
2 79912500
2 79914000
2 79916699
2 79928600
2 79932900
2 79938200
2 79940700
2 79956700
2 79969300
2 79996700
2 80142999
2 80150900
2 80202800
2 80209300
2 80226500
2 80247000
2 80408500
2 80410199
2 80433699
2 80443700
2 80451499
2 80460200
2 80465900
2 80469599
2 80469800
2 80498199
2 80507300
2 80545000
2 80558800
2 80602700
2 80609800
2 80652599
2 80658400
2 80672299
2 80779500
2 80794700
2 80802400
2 80828800
2 80830900
2 80879900
2 80962900
2 80987700
2 81013400
2 81037999
2 81053700
2 81077200
2 81080899
2 81090700
2 81091300
2 81092100
2 81093700
2 81103200
2 81119999
2 81133900
2 81151399
2 81168300
2 81179399
2 81186500
2 81195700
2 81210300
2 81252900
2 81267300
2 81271900
2 81284000
2 81321399
2 81326699
2 81380099
2 81401099
2 81465500
2 81484399
2 81511099
2 81523699
2 81536499
2 81566100
2 81580899
2 81597000
2 81665700
2 81672999
2 81723199
2 81732099
2 81768700
2 81791100
2 81913899
2 81922099
2 81923399
2 81938200
2 81994400
2 82037900
2 82042199
2 82044300
2 82044600
2 82056599
2 82057800
2 82066600
2 82084500
2 82095300
2 82117700
2 82160399
2 82168600
2 82176400
2 82192899
2 82217900
2 82234700
2 82309699
2 82319700
2 82329100
2 82349099
2 82375400
2 82403400
2 82427400
2 82472700
2 82480800
2 82497400
2 82523100
2 82552499
2 82596500
2 82606300
2 82628799
2 82646300
2 82663200
2 82673799
2 82707000
2 82723399
2 82730900
2 82749799
2 82766999
2 82777700
2 82817000
2 82850800
2 82874999
2 82890700
2 82910199
2 82940600
2 82947099
2 82972600
2 82977700
2 83084899
2 83096399
2 83097300
2 83103099
2 83105999
2 83115300
2 83126400
2 83127400
2 83129600
2 83159800
2 83183100
2 83217400
2 83220899
2 83239099
2 83251300
2 83274400
2 83302100
2 83335699
2 83352800
2 83378100
2 83410500
2 83421699
2 83437800
2 83518400
2 83544099
2 83586999
2 83596700
2 83633800
2 83659000
2 83663799
2 83664600
2 83671900
2 83672000
2 83690700
2 83720800
2 83784899
2 83784899
2 83788000
2 83800499
2 83816900
2 83852299
2 83875700
2 83901400
2 83913800
2 83927599
2 83958800
2 83966999
2 83982700
2 84006000
2 84039200
2 84039800
2 84106600
2 84107999
2 84126999
2 84150400
2 84202200
2 84209200
2 84308300
2 84343699
2 84347000
2 84353199
2 84353400
2 84355500
2 84369000
2 84377700
2 84387100
2 84388799
2 84389800
2 84431999
2 84440200
2 84469800
2 84536400
2 84536500
2 84631800
2 84633800
2 84663099
2 84670600
2 84694700
2 84723699
2 84735700
2 84736300
2 84777300
2 84785500
2 84797200
2 84805300
2 84867999
2 84880800
2 84935500
2 84996000
2 84998199
2 85013799
2 85035300
2 85055399
2 85062200
2 85106800
2 85131300
2 85184200
2 85207800
2 85215000
2 85324799
2 85332399
2 85351400
2 85385799
2 85448000
2 85464599
2 85470500
2 85479100
2 85500799
2 85503999
2 85510800
2 85511800
2 85532100
2 85534100
2 85544800
2 85576600
2 85623199
2 85624300
2 85677499
2 85710100
2 85716199
2 85734099
2 85762699
2 85780600
2 85835200
2 85869999
2 85882699
2 85886200
2 85887799
2 85904100
2 85916700
2 85926299
2 85936500
2 85946199
2 85965399
2 85995899
2 86066699
2 86131700
2 86137599
2 86184299
2 86185000
2 86186700
2 86189999
2 86193199
2 86293300
2 86340700
2 86354799
2 86512499
2 86611700
2 86644200
2 86722699
2 86777399
2 86796700
2 86859800
2 86869499
2 86886300
2 86919799
2 86927399
2 86971799
2 86984400
2 87044899
2 87056099
2 87060499
2 87068100
2 87084200
2 87097100
2 87109300
2 87128099
2 87132400
2 87132500
2 87139700
2 87155700
2 87171699
2 87188600
2 87190500
2 87192899
2 87194100
2 87205099
2 87207800
2 87222100
2 87233100
2 87234700
2 87247700
2 87248199
2 87256000
2 87274700
2 87327200
2 87328200
2 87341699
2 87355699
2 87381300
2 87412799
2 87421000
2 87426000
2 87443100
2 87454200
2 87510600
2 87532500
2 87533800
2 87552100
2 87572800
2 87599100
2 87695200
2 87725900
2 87786100
2 87796100
2 87801600
2 87827099
2 87848200
2 87849299
2 87857300
2 87868700
2 87880199
2 87893400
2 87905700
2 87923300
2 87931899
2 87980199
2 87985500
2 88014100
2 88119999
2 88148400
2 88166999
2 88180399
2 88186000
2 88213700
2 88227100
2 88252899
2 88287499
2 88294099
2 88329000
2 88355099
2 88371999
2 88429100
2 88434800
2 88457600
2 88514800
2 88549200
2 88565300
2 88568399
2 88617299
2 88650700
2 88674300
2 88676699
2 88761300
2 88833900
2 88845800
2 88894200
2 88899600
2 88912700
2 88922100
2 88961800
2 88964400
2 88977700
2 88980500
2 88982200
2 88984799
2 88994399
2 88999700
2 89002999
2 89007900
2 89050899
2 89051400
2 89063200
2 89071299
2 89106599
2 89114700
2 89127100
2 89152100
2 89207299
2 89228700
2 89241000
2 89248700
2 89266600
2 89281500
