# Supplementary material for: Characterization and management of long runs of homozygosity in parental nucleus lines and their associated crossbred progeny
Source: Genet Sel Evol. 2016 Nov 24;48:91. doi: 10.1186/s12711-016-0269-y (PMC5123398; doi:10.1186/s12711-016-0269-y)
Supplement: Supplementary file 4 — Additional file 4. Previously detected QTL based on AnimalQTLdb for regions with high levels of ROH within purebred populations. Description of QTL associations as outlined in AnimalQTLdb for regions with high levels of ROH within purebred populations. [file 12711_2016_269_MOESM4_ESM.csv]

	Chr	Type	Approximate_Start	Approximate_Start.1	Max_ROH_SNP_Location	Breed	Description
1	Chr.1	Production_QTL	177006345	177966091	177806997	Large_White	QTL_ID=22196;Name=Daily feed intake;Abbrev=FEEDIN;PUBMED_ID=23840294;trait_ID=320;trait=Daily feed intake;breed=yorkshire;FlankMarkers=rs80799429,rs320584064;CMO_name=average daily food intake weight;Map_Type=Genome;Model=Mendelian;Test_Base=Experiment-wise;Significance=Suggestive;Variance=0.77;Bayes-value=0.299
2	Chr.1	Production_QTL	177006345	177966091	177806997	Large_White	QTL_ID=22216;Name=average daily gain;Abbrev=ADG;PUBMED_ID=23840294;trait_ID=144;trait=average daily gain;breed=yorkshire;FlankMarkers=rs80799429,rs320584064;VTO_name=postnatal growth trait;CMO_name=average daily body weight gain;Map_Type=Genome;Model=Mendelian;Test_Base=Experiment-wise;Significance=Suggestive;Variance=2.40;Bayes-value=0.427
3	Chr.1	Production_QTL	257280105	257629372	257570160	Duroc	QTL_ID=22972;Name=Body weight (birth);Abbrev=BW;PUBMED_ID=22585800;trait_ID=153;trait=Body weight (birth);breed=duroc,yorkshire,Landrace;FlankMarkers=rs81350959,rs80843790;VTO_name=body mass;CMO_name=body weight;Map_Type=Genome;Model=Mendelian;Significance=Significant;P-value=0.003
4	Chr.1	Production_QTL	257280105	257629372	257917825	Duroc	QTL_ID=22972;Name=Body weight (birth);Abbrev=BW;PUBMED_ID=22585800;trait_ID=153;trait=Body weight (birth);breed=duroc,yorkshire,Landrace;FlankMarkers=rs81350959,rs80843790;VTO_name=body mass;CMO_name=body weight;Map_Type=Genome;Model=Mendelian;Significance=Significant;P-value=0.003
5	Chr.1	Production_QTL	257917825	258364291	257570160	Duroc	QTL_ID=22973;Name=Body weight (birth);Abbrev=BW;PUBMED_ID=22585800;trait_ID=153;trait=Body weight (birth);breed=duroc,yorkshire,Landrace;FlankMarkers=rs80797286,rs80954510;VTO_name=body mass;CMO_name=body weight;Map_Type=Genome;Model=Mendelian;Significance=Significant;P-value=0.004
6	Chr.1	Production_QTL	257917825	258364291	257917825	Duroc	QTL_ID=22973;Name=Body weight (birth);Abbrev=BW;PUBMED_ID=22585800;trait_ID=153;trait=Body weight (birth);breed=duroc,yorkshire,Landrace;FlankMarkers=rs80797286,rs80954510;VTO_name=body mass;CMO_name=body weight;Map_Type=Genome;Model=Mendelian;Significance=Significant;P-value=0.004
7	Chr.1	Reproduction_QTL	177284527	177412813	177806997	Large_White	QTL_ID=18115;Name=Number of stillborn;Abbrev=NSB;PUBMED_ID=22221021;trait_ID=287;trait=Number of stillborn;breed=large white,Landrace;FlankMarkers=rs81322865,rs80932914;VTO_name=stillborn birth quantity;CMO_name=stillborn offspring number;Map_Type=Genome;Model=Mendelian;Significance=Significant;P-value=0.001
8	Chr.1	Meat_&_Carcass_Quality_QTL	233806417	242497921	237851557	Landrace	QTL_ID=3981;Name=Total shear work;Abbrev=TSW;PUBMED_ID=17121599;trait_ID=426;trait=Total shear work;FlankMarkers=SWR337,SW970;PTO_name=meat tenderness;Map_Type=Linkage;Significance=Suggestive;P-value=0.60
9	Chr.1	Meat_&_Carcass_Quality_QTL	233806417	242497921	241903331	Large_White	QTL_ID=3981;Name=Total shear work;Abbrev=TSW;PUBMED_ID=17121599;trait_ID=426;trait=Total shear work;FlankMarkers=SWR337,SW970;PTO_name=meat tenderness;Map_Type=Linkage;Significance=Suggestive;P-value=0.60
10	Chr.1	Meat_&_Carcass_Quality_Association	152297333	158443390	153564587	Large_White	QTL_ID=23331;Name=Backfat at rump;Abbrev=BFTR;PUBMED_ID=23153328;trait_ID=289;trait=Backfat at rump;breed=large white;FlankMarkers=rs80837120;VTO_name=subcutaneous adipose thickness;CMO_name=back fat thickness;Map_Type=Genome;Model=Mendelian;Test_Base=Comparison-wise;peak_cM=0.27;Significance=Significant;P-value=1.74E-5
11	Chr.1	Meat_&_Carcass_Quality_Association	152297333	158443390	156167743	Large_White	QTL_ID=23331;Name=Backfat at rump;Abbrev=BFTR;PUBMED_ID=23153328;trait_ID=289;trait=Backfat at rump;breed=large white;FlankMarkers=rs80837120;VTO_name=subcutaneous adipose thickness;CMO_name=back fat thickness;Map_Type=Genome;Model=Mendelian;Test_Base=Comparison-wise;peak_cM=0.27;Significance=Significant;P-value=1.74E-5
12	Chr.1	Health_Association	152297333	158443390	156167743	Large_White	QTL_ID=23388;Name=CD4-positive, CD8-positive leukocyte percentage;Abbrev=CD4CD8LP;PUBMED_ID=22985182;trait_ID=736;trait=CD4-positive, CD8-positive leukocyte percentage;breed=yorkshire,Landrace,Songliao Black;FlankMarkers=rs81353920;VTO_name=leukocyte quantity;Map_Type=Genome;Model=Mendelian;Test_Base=Chromosome-wise;peak_cM=2.98;Significance=Significant;P-value=<0.05
13	Chr.1	Health_Association	152297333	158443390	153564587	Large_White	QTL_ID=23388;Name=CD4-positive, CD8-positive leukocyte percentage;Abbrev=CD4CD8LP;PUBMED_ID=22985182;trait_ID=736;trait=CD4-positive, CD8-positive leukocyte percentage;breed=yorkshire,Landrace,Songliao Black;FlankMarkers=rs81353920;VTO_name=leukocyte quantity;Map_Type=Genome;Model=Mendelian;Test_Base=Chromosome-wise;peak_cM=2.98;Significance=Significant;P-value=<0.05
14	Chr.1	Meat_&_Carcass_Quality_Association	152297333	158443390	156167743	Large_White	QTL_ID=23304;Name=Backfat at rump;Abbrev=BFTR;PUBMED_ID=23153328;trait_ID=289;trait=Backfat at rump;breed=large white;FlankMarkers=rs81336441;VTO_name=subcutaneous adipose thickness;CMO_name=back fat thickness;Map_Type=Genome;Model=Mendelian;Test_Base=Comparison-wise;peak_cM=3.37;Significance=Significant;P-value=5.48E-6
15	Chr.1	Meat_&_Carcass_Quality_Association	152297333	158443390	153564587	Large_White	QTL_ID=23304;Name=Backfat at rump;Abbrev=BFTR;PUBMED_ID=23153328;trait_ID=289;trait=Backfat at rump;breed=large white;FlankMarkers=rs81336441;VTO_name=subcutaneous adipose thickness;CMO_name=back fat thickness;Map_Type=Genome;Model=Mendelian;Test_Base=Comparison-wise;peak_cM=3.37;Significance=Significant;P-value=5.48E-6
16	Chr.1	Meat_&_Carcass_Quality_Association	152297333	158443390	156167743	Large_White	QTL_ID=23276;Name=Backfat at rump;Abbrev=BFTR;PUBMED_ID=23153328;trait_ID=289;trait=Backfat at rump;breed=large white;FlankMarkers=rs80999417;VTO_name=subcutaneous adipose thickness;CMO_name=back fat thickness;Map_Type=Genome;Model=Mendelian;Test_Base=Comparison-wise;peak_cM=14.87;Significance=Significant;P-value=6.28E-7
17	Chr.1	Meat_&_Carcass_Quality_Association	152297333	158443390	153564587	Large_White	QTL_ID=23276;Name=Backfat at rump;Abbrev=BFTR;PUBMED_ID=23153328;trait_ID=289;trait=Backfat at rump;breed=large white;FlankMarkers=rs80999417;VTO_name=subcutaneous adipose thickness;CMO_name=back fat thickness;Map_Type=Genome;Model=Mendelian;Test_Base=Comparison-wise;peak_cM=14.87;Significance=Significant;P-value=6.28E-7
18	Chr.1	Meat_&_Carcass_Quality_Association	152297333	158443390	153564587	Large_White	QTL_ID=24151;Name=Adrenal gland weight;Abbrev=ADRWT;PUBMED_ID=23029068;trait_ID=800;trait=Adrenal gland weight;breed=german landrace,large white,pietrain;FlankMarkers=rs81337667;VTO_name=adrenal gland mass;CMO_name=adrenal gland weight;Map_Type=Genome;Model=Mendelian;Test_Base=Genome-wise;peak_cM=19.01;Significance=Significant;P-value=0.039;Variance=5.1
19	Chr.1	Meat_&_Carcass_Quality_Association	152297333	158443390	156167743	Large_White	QTL_ID=24151;Name=Adrenal gland weight;Abbrev=ADRWT;PUBMED_ID=23029068;trait_ID=800;trait=Adrenal gland weight;breed=german landrace,large white,pietrain;FlankMarkers=rs81337667;VTO_name=adrenal gland mass;CMO_name=adrenal gland weight;Map_Type=Genome;Model=Mendelian;Test_Base=Genome-wise;peak_cM=19.01;Significance=Significant;P-value=0.039;Variance=5.1
20	Chr.1	Health_Association	152297333	158443390	156167743	Large_White	QTL_ID=23403;Name=CD4-positive, CD8-negative leukocyte percentage;Abbrev=CD4CD8NP;PUBMED_ID=22985182;trait_ID=746;trait=CD4-positive, CD8-negative leukocyte percentage;breed=yorkshire,Landrace,Songliao Black;FlankMarkers=rs336155414;VTO_name=leukocyte quantity;Map_Type=Genome;Model=Mendelian;Test_Base=Chromosome-wise;peak_cM=33.86;Significance=Significant;P-value=<0.05
21	Chr.1	Health_Association	152297333	158443390	153564587	Large_White	QTL_ID=23403;Name=CD4-positive, CD8-negative leukocyte percentage;Abbrev=CD4CD8NP;PUBMED_ID=22985182;trait_ID=746;trait=CD4-positive, CD8-negative leukocyte percentage;breed=yorkshire,Landrace,Songliao Black;FlankMarkers=rs336155414;VTO_name=leukocyte quantity;Map_Type=Genome;Model=Mendelian;Test_Base=Chromosome-wise;peak_cM=33.86;Significance=Significant;P-value=<0.05
22	Chr.1	Health_Association	152297333	158443390	156167743	Large_White	QTL_ID=23404;Name=CD4-positive, CD8-negative leukocyte percentage;Abbrev=CD4CD8NP;PUBMED_ID=22985182;trait_ID=746;trait=CD4-positive, CD8-negative leukocyte percentage;breed=yorkshire,Landrace,Songliao Black;FlankMarkers=rs81474332;VTO_name=leukocyte quantity;Map_Type=Genome;Model=Mendelian;Test_Base=Chromosome-wise;peak_cM=33.86;Significance=Significant;P-value=<0.05
23	Chr.1	Health_Association	152297333	158443390	153564587	Large_White	QTL_ID=23404;Name=CD4-positive, CD8-negative leukocyte percentage;Abbrev=CD4CD8NP;PUBMED_ID=22985182;trait_ID=746;trait=CD4-positive, CD8-negative leukocyte percentage;breed=yorkshire,Landrace,Songliao Black;FlankMarkers=rs81474332;VTO_name=leukocyte quantity;Map_Type=Genome;Model=Mendelian;Test_Base=Chromosome-wise;peak_cM=33.86;Significance=Significant;P-value=<0.05
24	Chr.1	Health_Association	152297333	158443390	156167743	Large_White	QTL_ID=23405;Name=CD4-positive, CD8-negative leukocyte percentage;Abbrev=CD4CD8NP;PUBMED_ID=22985182;trait_ID=746;trait=CD4-positive, CD8-negative leukocyte percentage;breed=yorkshire,Landrace,Songliao Black;FlankMarkers=rs80997522;VTO_name=leukocyte quantity;Map_Type=Genome;Model=Mendelian;Test_Base=Chromosome-wise;peak_cM=34.89;Significance=Significant;P-value=<0.05
25	Chr.1	Health_Association	152297333	158443390	153564587	Large_White	QTL_ID=23405;Name=CD4-positive, CD8-negative leukocyte percentage;Abbrev=CD4CD8NP;PUBMED_ID=22985182;trait_ID=746;trait=CD4-positive, CD8-negative leukocyte percentage;breed=yorkshire,Landrace,Songliao Black;FlankMarkers=rs80997522;VTO_name=leukocyte quantity;Map_Type=Genome;Model=Mendelian;Test_Base=Chromosome-wise;peak_cM=34.89;Significance=Significant;P-value=<0.05
26	Chr.1	Meat_&_Carcass_Quality_Association	152297333	158443390	153564587	Large_White	QTL_ID=23370;Name=Backfat at rump;Abbrev=BFTR;PUBMED_ID=23153328;trait_ID=289;trait=Backfat at rump;breed=large white;FlankMarkers=rs81354653;VTO_name=subcutaneous adipose thickness;CMO_name=back fat thickness;Map_Type=Genome;Model=Mendelian;Test_Base=Comparison-wise;peak_cM=36.84;Significance=Significant;P-value=3.83E-5;gene_ID=100517018;gene_IDsrc=NCBIgene
27	Chr.1	Meat_&_Carcass_Quality_Association	152297333	158443390	156167743	Large_White	QTL_ID=23370;Name=Backfat at rump;Abbrev=BFTR;PUBMED_ID=23153328;trait_ID=289;trait=Backfat at rump;breed=large white;FlankMarkers=rs81354653;VTO_name=subcutaneous adipose thickness;CMO_name=back fat thickness;Map_Type=Genome;Model=Mendelian;Test_Base=Comparison-wise;peak_cM=36.84;Significance=Significant;P-value=3.83E-5;gene_ID=100517018;gene_IDsrc=NCBIgene
28	Chr.1	Health_Association	152297333	158443390	156167743	Large_White	QTL_ID=24116;Name=Cortisol level;Abbrev=CORT;PUBMED_ID=23029068;trait_ID=108;trait=Cortisol level;breed=german landrace,large white,pietrain;FlankMarkers=rs80982296;VTO_name=blood cortisol amount;CMO_name=blood cortisol level;Map_Type=Genome;Model=Mendelian;Test_Base=Genome-wise;peak_cM=47.52;Significance=Significant;P-value=0.046;Variance=5.8
29	Chr.1	Health_Association	152297333	158443390	153564587	Large_White	QTL_ID=24116;Name=Cortisol level;Abbrev=CORT;PUBMED_ID=23029068;trait_ID=108;trait=Cortisol level;breed=german landrace,large white,pietrain;FlankMarkers=rs80982296;VTO_name=blood cortisol amount;CMO_name=blood cortisol level;Map_Type=Genome;Model=Mendelian;Test_Base=Genome-wise;peak_cM=47.52;Significance=Significant;P-value=0.046;Variance=5.8
30	Chr.1	Health_Association	152297333	158443390	156167743	Large_White	QTL_ID=24117;Name=Cortisol level;Abbrev=CORT;PUBMED_ID=23029068;trait_ID=108;trait=Cortisol level;breed=german landrace,large white,pietrain;FlankMarkers=rs80936563;VTO_name=blood cortisol amount;CMO_name=blood cortisol level;Map_Type=Genome;Model=Mendelian;Test_Base=Genome-wise;peak_cM=47.71;Significance=Significant;P-value=0.046;Variance=5.8
31	Chr.1	Health_Association	152297333	158443390	153564587	Large_White	QTL_ID=24117;Name=Cortisol level;Abbrev=CORT;PUBMED_ID=23029068;trait_ID=108;trait=Cortisol level;breed=german landrace,large white,pietrain;FlankMarkers=rs80936563;VTO_name=blood cortisol amount;CMO_name=blood cortisol level;Map_Type=Genome;Model=Mendelian;Test_Base=Genome-wise;peak_cM=47.71;Significance=Significant;P-value=0.046;Variance=5.8
32	Chr.1	Health_Association	152297333	158443390	156167743	Large_White	QTL_ID=24118;Name=Cortisol level;Abbrev=CORT;PUBMED_ID=23029068;trait_ID=108;trait=Cortisol level;breed=german landrace,large white,pietrain;FlankMarkers=rs80853624;VTO_name=blood cortisol amount;CMO_name=blood cortisol level;Map_Type=Genome;Model=Mendelian;Test_Base=Genome-wise;peak_cM=48.74;Significance=Significant;P-value=0.007;Variance=7.3
33	Chr.1	Health_Association	152297333	158443390	153564587	Large_White	QTL_ID=24118;Name=Cortisol level;Abbrev=CORT;PUBMED_ID=23029068;trait_ID=108;trait=Cortisol level;breed=german landrace,large white,pietrain;FlankMarkers=rs80853624;VTO_name=blood cortisol amount;CMO_name=blood cortisol level;Map_Type=Genome;Model=Mendelian;Test_Base=Genome-wise;peak_cM=48.74;Significance=Significant;P-value=0.007;Variance=7.3
34	Chr.1	Health_Association	152297333	158443390	156167743	Large_White	QTL_ID=24119;Name=Cortisol level;Abbrev=CORT;PUBMED_ID=23029068;trait_ID=108;trait=Cortisol level;breed=german landrace,large white,pietrain;FlankMarkers=rs80975766;VTO_name=blood cortisol amount;CMO_name=blood cortisol level;Map_Type=Genome;Model=Mendelian;Test_Base=Genome-wise;peak_cM=48.89;Significance=Significant;P-value=0.046;Variance=5.9
35	Chr.1	Health_Association	152297333	158443390	153564587	Large_White	QTL_ID=24119;Name=Cortisol level;Abbrev=CORT;PUBMED_ID=23029068;trait_ID=108;trait=Cortisol level;breed=german landrace,large white,pietrain;FlankMarkers=rs80975766;VTO_name=blood cortisol amount;CMO_name=blood cortisol level;Map_Type=Genome;Model=Mendelian;Test_Base=Genome-wise;peak_cM=48.89;Significance=Significant;P-value=0.046;Variance=5.9
36	Chr.1	Health_Association	152297333	158443390	153564587	Large_White	QTL_ID=23600;Name=HDL/LDL ratio;Abbrev=HDLLDL;PUBMED_ID=24299188;trait_ID=577;trait=HDL/LDL ratio;breed=Sutai;FlankMarkers=rs80841909;CMO_name=serum high density lipoprotein cholesterol to low density lipoprotein cholesterol ratio;Map_Type=Genome;Model=Mendelian;Test_Base=Comparison-wise;peak_cM=51.73;Significance=Significant;P-value=1.34E-5;gene_ID=100155736;gene_IDsrc=NCBIgene
37	Chr.1	Health_Association	152297333	158443390	156167743	Large_White	QTL_ID=23600;Name=HDL/LDL ratio;Abbrev=HDLLDL;PUBMED_ID=24299188;trait_ID=577;trait=HDL/LDL ratio;breed=Sutai;FlankMarkers=rs80841909;CMO_name=serum high density lipoprotein cholesterol to low density lipoprotein cholesterol ratio;Map_Type=Genome;Model=Mendelian;Test_Base=Comparison-wise;peak_cM=51.73;Significance=Significant;P-value=1.34E-5;gene_ID=100155736;gene_IDsrc=NCBIgene
38	Chr.1	Health_Association	152297333	158443390	156167743	Large_White	QTL_ID=23385;Name=CD4-negative, CD8-negative leukocyte percentage;Abbrev=CD4NCD8NP;PUBMED_ID=22985182;trait_ID=748;trait=CD4-negative, CD8-negative leukocyte percentage;breed=yorkshire,Landrace,Songliao Black;FlankMarkers=rs80923655;VTO_name=leukocyte quantity;Map_Type=Genome;Model=Mendelian;Test_Base=Chromosome-wise;peak_cM=75.32;Significance=Significant;P-value=<0.05
39	Chr.1	Health_Association	152297333	158443390	153564587	Large_White	QTL_ID=23385;Name=CD4-negative, CD8-negative leukocyte percentage;Abbrev=CD4NCD8NP;PUBMED_ID=22985182;trait_ID=748;trait=CD4-negative, CD8-negative leukocyte percentage;breed=yorkshire,Landrace,Songliao Black;FlankMarkers=rs80923655;VTO_name=leukocyte quantity;Map_Type=Genome;Model=Mendelian;Test_Base=Chromosome-wise;peak_cM=75.32;Significance=Significant;P-value=<0.05
40	Chr.1	Health_Association	152297333	158443390	156167743	Large_White	QTL_ID=23441;Name=CD8-positive leukocyte percentage;Abbrev=CD8LP;PUBMED_ID=22985182;trait_ID=744;trait=CD8-positive leukocyte percentage;breed=yorkshire,Landrace,Songliao Black;FlankMarkers=rs80923655;VTO_name=leukocyte quantity;Map_Type=Genome;Model=Mendelian;Test_Base=Genome-wise;peak_cM=75.32;Significance=Significant;P-value=<0.05
41	Chr.1	Health_Association	152297333	158443390	153564587	Large_White	QTL_ID=23441;Name=CD8-positive leukocyte percentage;Abbrev=CD8LP;PUBMED_ID=22985182;trait_ID=744;trait=CD8-positive leukocyte percentage;breed=yorkshire,Landrace,Songliao Black;FlankMarkers=rs80923655;VTO_name=leukocyte quantity;Map_Type=Genome;Model=Mendelian;Test_Base=Genome-wise;peak_cM=75.32;Significance=Significant;P-value=<0.05
42	Chr.1	Production_Association	155977038	156168386	156167743	Large_White	QTL_ID=9798;Name=Average daily gain (on weaning);Abbrev=ADG;PUBMED_ID=19397528;trait_ID=148;trait=Average daily gain (on weaning);breed=yorkshire,Berkshire;FlankMarkers;VTO_name=postnatal growth trait;CMO_name=average daily body weight gain;Map_Type=Linkage;Model=Mendelian;peak_cM=76;Significance=Significant;P-value=<0.01;gene_ID=397359;gene_IDsrc=NCBIgene
43	Chr.1	Production_Association	155977038	156168386	156167743	Large_White	QTL_ID=9799;Name=Average daily gain (on test);Abbrev=ADG;PUBMED_ID=19397528;trait_ID=149;trait=Average daily gain (on test);breed=yorkshire,Berkshire;FlankMarkers;VTO_name=postnatal growth trait;CMO_name=average daily body weight gain;Map_Type=Linkage;Model=Mendelian;peak_cM=76;Significance=Significant;P-value=<0.01;gene_ID=397359;gene_IDsrc=NCBIgene
44	Chr.1	Meat_&_Carcass_Quality_Association	155977038	156168386	156167743	Large_White	QTL_ID=9800;Name=Backfat at tenth rib;Abbrev=10RIBBFT;PUBMED_ID=19397528;trait_ID=7;trait=Backfat at tenth rib;breed=yorkshire,Berkshire;FlankMarkers;VTO_name=subcutaneous adipose thickness;CMO_name=back fat thickness, 10th rib;Map_Type=Linkage;Model=Mendelian;peak_cM=76;Significance=Significant;P-value=<0.05;gene_ID=397359;gene_IDsrc=NCBIgene
45	Chr.1	Meat_&_Carcass_Quality_Association	155977038	156168386	156167743	Large_White	QTL_ID=9801;Name=Average backfat thickness;Abbrev=BFT;PUBMED_ID=19397528;trait_ID=2;trait=Average backfat thickness;breed=yorkshire,Berkshire;FlankMarkers;VTO_name=subcutaneous adipose thickness;CMO_name=back fat thickness;Map_Type=Linkage;Model=Mendelian;peak_cM=76;Significance=Significant;P-value=<0.01;gene_ID=397359;gene_IDsrc=NCBIgene
46	Chr.1	Meat_&_Carcass_Quality_Association	155977038	156168386	156167743	Large_White	QTL_ID=9802;Name=Backfat at last lumbar;Abbrev=LUMBF;PUBMED_ID=19397528;trait_ID=10;trait=Backfat at last lumbar;breed=yorkshire,Berkshire;FlankMarkers;VTO_name=subcutaneous adipose thickness;CMO_name=back fat thickness, last lumbar vertebra;Map_Type=Linkage;Model=Mendelian;peak_cM=76;Significance=Significant;P-value=<0.01;gene_ID=397359;gene_IDsrc=NCBIgene
47	Chr.1	Meat_&_Carcass_Quality_Association	155977038	156168386	156167743	Large_White	QTL_ID=9803;Name=backfat at last rib;Abbrev=LRIBF;PUBMED_ID=19397528;trait_ID=382;trait=backfat at last rib;breed=yorkshire,Berkshire;FlankMarkers;VTO_name=subcutaneous adipose thickness;CMO_name=back fat thickness, last rib;Map_Type=Linkage;Model=Mendelian;peak_cM=76;Significance=Significant;P-value=<0.01;gene_ID=397359;gene_IDsrc=NCBIgene
48	Chr.1	Production_Association	155977038	156168386	156167743	Large_White	QTL_ID=10621;Name=Average daily gain (on test);Abbrev=ADG;PUBMED_ID=12807784;trait_ID=149;trait=Average daily gain (on test);FlankMarkers;VTO_name=postnatal growth trait;CMO_name=average daily body weight gain;Map_Type=Linkage;Model=Mendelian;peak_cM=76;Significance=Significant;P-value=<0.01;Additive_Effect=16.1;gene_ID=397359;gene_IDsrc=NCBIgene
49	Chr.1	Production_Association	155977038	156168386	156167743	Large_White	QTL_ID=10622;Name=Average daily gain (on test);Abbrev=ADG;PUBMED_ID=12807784;trait_ID=149;trait=Average daily gain (on test);FlankMarkers;VTO_name=postnatal growth trait;CMO_name=average daily body weight gain;Map_Type=Linkage;Model=Mendelian;peak_cM=76;Significance=Significant;P-value=<0.01;Additive_Effect=14.1;gene_ID=397359;gene_IDsrc=NCBIgene
50	Chr.1	Production_Association	155977038	156168386	156167743	Large_White	QTL_ID=10623;Name=Average daily gain (on test);Abbrev=ADG;PUBMED_ID=12807784;trait_ID=149;trait=Average daily gain (on test);FlankMarkers;VTO_name=postnatal growth trait;CMO_name=average daily body weight gain;Map_Type=Linkage;Model=Mendelian;peak_cM=76;Significance=Significant;P-value=<0.0001;Additive_Effect=14.8;gene_ID=397359;gene_IDsrc=NCBIgene
51	Chr.1	Production_Association	155977038	156168386	156167743	Large_White	QTL_ID=10624;Name=Average daily gain (entire life);Abbrev=ADG;PUBMED_ID=12807784;trait_ID=207;trait=Average daily gain (entire life);FlankMarkers;VTO_name=postnatal growth trait;CMO_name=average daily body weight gain;Map_Type=Linkage;Model=Mendelian;peak_cM=76;Significance=Significant;P-value=<0.01;Additive_Effect=9.1;gene_ID=397359;gene_IDsrc=NCBIgene
52	Chr.1	Production_Association	155977038	156168386	156167743	Large_White	QTL_ID=10625;Name=Average daily gain (entire life);Abbrev=ADG;PUBMED_ID=12807784;trait_ID=207;trait=Average daily gain (entire life);FlankMarkers;VTO_name=postnatal growth trait;CMO_name=average daily body weight gain;Map_Type=Linkage;Model=Mendelian;peak_cM=76;Significance=Significant;P-value=<0.001;Additive_Effect=8.8;gene_ID=397359;gene_IDsrc=NCBIgene
53	Chr.1	Production_Association	155977038	156168386	156167743	Large_White	QTL_ID=10626;Name=Average daily gain (entire life);Abbrev=ADG;PUBMED_ID=12807784;trait_ID=207;trait=Average daily gain (entire life);FlankMarkers;VTO_name=postnatal growth trait;CMO_name=average daily body weight gain;Map_Type=Linkage;Model=Mendelian;peak_cM=76;Significance=Significant;P-value=<0.0001;Additive_Effect=8.9;gene_ID=397359;gene_IDsrc=NCBIgene
54	Chr.1	Meat_&_Carcass_Quality_Association	155977038	156168386	156167743	Large_White	QTL_ID=10627;Name=Backfat at tenth rib;Abbrev=10RIBBFT;PUBMED_ID=12807784;trait_ID=7;trait=Backfat at tenth rib;FlankMarkers;VTO_name=subcutaneous adipose thickness;CMO_name=back fat thickness, 10th rib;Map_Type=Linkage;Model=Mendelian;peak_cM=76;Significance=Significant;P-value=<0.0001;Additive_Effect=0.07;gene_ID=397359;gene_IDsrc=NCBIgene
55	Chr.1	Meat_&_Carcass_Quality_Association	155977038	156168386	156167743	Large_White	QTL_ID=10628;Name=Backfat at tenth rib;Abbrev=10RIBBFT;PUBMED_ID=12807784;trait_ID=7;trait=Backfat at tenth rib;FlankMarkers;VTO_name=subcutaneous adipose thickness;CMO_name=back fat thickness, 10th rib;Map_Type=Linkage;Model=Mendelian;peak_cM=76;Significance=Significant;P-value=<0.0001;Additive_Effect=0.06;gene_ID=397359;gene_IDsrc=NCBIgene
56	Chr.1	Meat_&_Carcass_Quality_Association	155977038	156168386	156167743	Large_White	QTL_ID=10629;Name=Backfat at tenth rib;Abbrev=10RIBBFT;PUBMED_ID=12807784;trait_ID=7;trait=Backfat at tenth rib;FlankMarkers;VTO_name=subcutaneous adipose thickness;CMO_name=back fat thickness, 10th rib;Map_Type=Linkage;Model=Mendelian;peak_cM=76;Significance=Significant;P-value=<0.0001;Additive_Effect=0.06;gene_ID=397359;gene_IDsrc=NCBIgene
57	Chr.1	Health_QTL	156168386	156194130	156167743	Large_White	QTL_ID=7214;Name=hematocrit;Abbrev=HCT;PUBMED_ID=18855049;trait_ID=455;trait=hematocrit;breed=duroc,Erhualian;FlankMarkers;CMO_name=hematocrit;Map_Type=Linkage;Model=Mendelian;Test_Base=Genome-wise;peak_cM=76.2;Significance=Significant;P-value=<0.01;F-Stat=11.3;Variance=1.81;Dominance_Effect=4.60;Additive_Effect=9.70
58	Chr.1	Meat_&_Carcass_Quality_eQTL	156360052	156720602	156167743	Large_White	QTL_ID=7825;Name=Drip loss;Abbrev=DRIPL;PUBMED_ID=18671879;trait_ID=37;trait=Drip loss;breed=duroc,pietrain;FlankMarkers;PTO_name=meat water holding capacity;Map_Type=Linkage;Model=Mendelian;Test_Base=chromosome-wise;peak_cM=76.48;Significance=Significant;LOD-score=2.96;P-value=0.001109;F-Stat=7.50
59	Chr.1	Meat_&_Carcass_Quality_eQTL	156360052	156720602	156167743	Large_White	QTL_ID=7919;Name=Drip loss;Abbrev=DRIPL;PUBMED_ID=18671879;trait_ID=37;trait=Drip loss;breed=duroc,pietrain;FlankMarkers;PTO_name=meat water holding capacity;Map_Type=Linkage;Model=Mendelian;Test_Base=chromosome-wise;peak_cM=76.48;Significance=Significant;LOD-score=2.70;P-value=0.002003;F-Stat=6.79
60	Chr.1	Meat_&_Carcass_Quality_eQTL	156360052	156720602	156167743	Large_White	QTL_ID=7982;Name=Drip loss;Abbrev=DRIPL;PUBMED_ID=18671879;trait_ID=37;trait=Drip loss;breed=duroc,pietrain;FlankMarkers;PTO_name=meat water holding capacity;Map_Type=Linkage;Model=Mendelian;Test_Base=chromosome-wise;peak_cM=76.48;Significance=Significant;LOD-score=2.55;P-value=0.002807;F-Stat=6.39
61	Chr.1	Meat_&_Carcass_Quality_eQTL	156360052	156720602	156167743	Large_White	QTL_ID=8126;Name=Drip loss;Abbrev=DRIPL;PUBMED_ID=18671879;trait_ID=37;trait=Drip loss;breed=duroc,pietrain;FlankMarkers;PTO_name=meat water holding capacity;Map_Type=Linkage;Model=Mendelian;Test_Base=chromosome-wise;peak_cM=76.48;Significance=Significant;LOD-score=2.37;P-value=0.004299;F-Stat=5.89
62	Chr.1	Meat_&_Carcass_Quality_eQTL	156360052	156720602	156167743	Large_White	QTL_ID=8269;Name=Drip loss;Abbrev=DRIPL;PUBMED_ID=18671879;trait_ID=37;trait=Drip loss;breed=duroc,pietrain;FlankMarkers;PTO_name=meat water holding capacity;Map_Type=Linkage;Model=Mendelian;Test_Base=chromosome-wise;peak_cM=76.48;Significance=Significant;LOD-score=2.22;P-value=0.006068;F-Stat=5.49
63	Chr.1	Meat_&_Carcass_Quality_eQTL	156360052	156720602	156167743	Large_White	QTL_ID=8540;Name=Drip loss;Abbrev=DRIPL;PUBMED_ID=18671879;trait_ID=37;trait=Drip loss;breed=duroc,pietrain;FlankMarkers;PTO_name=meat water holding capacity;Map_Type=Linkage;Model=Mendelian;Test_Base=chromosome-wise;peak_cM=76.48;Significance=Significant;LOD-score=2.01;P-value=0.004848;F-Stat=4.93
64	Chr.1	Meat_&_Carcass_Quality_Association	152297333	158443390	156167743	Large_White	QTL_ID=23322;Name=Backfat at rump;Abbrev=BFTR;PUBMED_ID=23153328;trait_ID=289;trait=Backfat at rump;breed=large white;FlankMarkers=rs80834854;VTO_name=subcutaneous adipose thickness;CMO_name=back fat thickness;Map_Type=Genome;Model=Mendelian;Test_Base=Comparison-wise;peak_cM=81.29;Significance=Significant;P-value=1.24E-5
65	Chr.1	Meat_&_Carcass_Quality_Association	152297333	158443390	153564587	Large_White	QTL_ID=23322;Name=Backfat at rump;Abbrev=BFTR;PUBMED_ID=23153328;trait_ID=289;trait=Backfat at rump;breed=large white;FlankMarkers=rs80834854;VTO_name=subcutaneous adipose thickness;CMO_name=back fat thickness;Map_Type=Genome;Model=Mendelian;Test_Base=Comparison-wise;peak_cM=81.29;Significance=Significant;P-value=1.24E-5
66	Chr.1	Meat_&_Carcass_Quality_eQTL	176767211	177401900	177806997	Large_White	QTL_ID=7761;Name=Drip loss;Abbrev=DRIPL;PUBMED_ID=18671879;trait_ID=37;trait=Drip loss;breed=duroc,pietrain;FlankMarkers;PTO_name=meat water holding capacity;Map_Type=Linkage;Model=Mendelian;Test_Base=chromosome-wise;peak_cM=83.43;Significance=Significant;LOD-score=3.68;P-value=0.000207;F-Stat=9.58
67	Chr.1	Meat_&_Carcass_Quality_eQTL	176767211	177401900	177806997	Large_White	QTL_ID=7852;Name=Drip loss;Abbrev=DRIPL;PUBMED_ID=18671879;trait_ID=37;trait=Drip loss;breed=duroc,pietrain;FlankMarkers;PTO_name=meat water holding capacity;Map_Type=Linkage;Model=Mendelian;Test_Base=chromosome-wise;peak_cM=83.43;Significance=Significant;LOD-score=2.80;P-value=0.001585;F-Stat=7.07
68	Chr.1	Meat_&_Carcass_Quality_eQTL	176767211	177401900	177806997	Large_White	QTL_ID=8111;Name=Drip loss;Abbrev=DRIPL;PUBMED_ID=18671879;trait_ID=37;trait=Drip loss;breed=duroc,pietrain;FlankMarkers;PTO_name=meat water holding capacity;Map_Type=Linkage;Model=Mendelian;Test_Base=chromosome-wise;peak_cM=83.43;Significance=Significant;LOD-score=2.38;P-value=0.004154;F-Stat=5.93
69	Chr.1	Meat_&_Carcass_Quality_eQTL	176767211	177401900	177806997	Large_White	QTL_ID=8229;Name=Drip loss;Abbrev=DRIPL;PUBMED_ID=18671879;trait_ID=37;trait=Drip loss;breed=duroc,pietrain;FlankMarkers;PTO_name=meat water holding capacity;Map_Type=Linkage;Model=Mendelian;Test_Base=chromosome-wise;peak_cM=83.43;Significance=Significant;LOD-score=2.26;P-value=0.005517;F-Stat=5.60
70	Chr.1	Meat_&_Carcass_Quality_eQTL	176767211	177401900	177806997	Large_White	QTL_ID=8322;Name=Drip loss;Abbrev=DRIPL;PUBMED_ID=18671879;trait_ID=37;trait=Drip loss;breed=duroc,pietrain;FlankMarkers;PTO_name=meat water holding capacity;Map_Type=Linkage;Model=Mendelian;Test_Base=chromosome-wise;peak_cM=83.43;Significance=Significant;LOD-score=2.17;P-value=0.006734;F-Stat=5.37
71	Chr.1	Meat_&_Carcass_Quality_eQTL	176767211	177401900	177806997	Large_White	QTL_ID=8435;Name=Drip loss;Abbrev=DRIPL;PUBMED_ID=18671879;trait_ID=37;trait=Drip loss;breed=duroc,pietrain;FlankMarkers;PTO_name=meat water holding capacity;Map_Type=Linkage;Model=Mendelian;Test_Base=chromosome-wise;peak_cM=83.43;Significance=Significant;LOD-score=2.08;P-value=0.008372;F-Stat=5.12
72	Chr.1	Meat_&_Carcass_Quality_eQTL	176767211	177401900	177806997	Large_White	QTL_ID=8516;Name=Drip loss;Abbrev=DRIPL;PUBMED_ID=18671879;trait_ID=37;trait=Drip loss;breed=duroc,pietrain;FlankMarkers;PTO_name=meat water holding capacity;Map_Type=Linkage;Model=Mendelian;Test_Base=chromosome-wise;peak_cM=83.43;Significance=Significant;LOD-score=2.02;P-value=0.009547;F-Stat=4.97
73	Chr.1	Production_Association	177006345	177966091	177806997	Large_White	QTL_ID=22217;Name=average daily gain;Abbrev=ADG;PUBMED_ID=23840294;trait_ID=144;trait=average daily gain;breed=yorkshire;FlankMarkers=rs80799429;VTO_name=postnatal growth trait;CMO_name=average daily body weight gain;Map_Type=Genome;Model=Mendelian;Test_Base=Experiment-wise;peak_cM=85.34;Significance=Significant;P-value=<0.01
74	Chr.1	Production_Association	177006345	177966091	177806997	Large_White	QTL_ID=22218;Name=average daily gain;Abbrev=ADG;PUBMED_ID=23840294;trait_ID=144;trait=average daily gain;breed=yorkshire;FlankMarkers=rs80854621;VTO_name=postnatal growth trait;CMO_name=average daily body weight gain;Map_Type=Genome;Model=Mendelian;Test_Base=Experiment-wise;peak_cM=85.40;Significance=Significant;P-value=<0.01
75	Chr.1	Production_Association	177006345	177966091	177806997	Large_White	QTL_ID=22219;Name=average daily gain;Abbrev=ADG;PUBMED_ID=23840294;trait_ID=144;trait=average daily gain;breed=yorkshire;FlankMarkers=rs323537067;VTO_name=postnatal growth trait;CMO_name=average daily body weight gain;Map_Type=Genome;Model=Mendelian;Test_Base=Experiment-wise;peak_cM=85.50;Significance=Significant;P-value=<0.01
76	Chr.1	Production_Association	177006345	177966091	177806997	Large_White	QTL_ID=22220;Name=average daily gain;Abbrev=ADG;PUBMED_ID=23840294;trait_ID=144;trait=average daily gain;breed=yorkshire;FlankMarkers=rs80900421;VTO_name=postnatal growth trait;CMO_name=average daily body weight gain;Map_Type=Genome;Model=Mendelian;Test_Base=Experiment-wise;peak_cM=85.60;Significance=Significant;P-value=<0.01
77	Chr.1	Production_Association	177006345	177966091	177806997	Large_White	QTL_ID=22221;Name=average daily gain;Abbrev=ADG;PUBMED_ID=23840294;trait_ID=144;trait=average daily gain;breed=yorkshire;FlankMarkers=rs80975790;VTO_name=postnatal growth trait;CMO_name=average daily body weight gain;Map_Type=Genome;Model=Mendelian;Test_Base=Experiment-wise;peak_cM=85.62;Significance=Significant;P-value=<0.01
78	Chr.1	Production_Association	177006345	177966091	177806997	Large_White	QTL_ID=22222;Name=average daily gain;Abbrev=ADG;PUBMED_ID=23840294;trait_ID=144;trait=average daily gain;breed=yorkshire;FlankMarkers=rs80843328;VTO_name=postnatal growth trait;CMO_name=average daily body weight gain;Map_Type=Genome;Model=Mendelian;Test_Base=Experiment-wise;peak_cM=85.70;Significance=Significant;P-value=<0.01
79	Chr.1	Meat_&_Carcass_Quality_Association	152297333	158443390	153564587	Large_White	QTL_ID=23320;Name=Backfat at rump;Abbrev=BFTR;PUBMED_ID=23153328;trait_ID=289;trait=Backfat at rump;breed=large white;FlankMarkers=rs81349778;VTO_name=subcutaneous adipose thickness;CMO_name=back fat thickness;Map_Type=Genome;Model=Mendelian;Test_Base=Comparison-wise;peak_cM=97.91;Significance=Significant;P-value=1.02E-5
80	Chr.1	Meat_&_Carcass_Quality_Association	152297333	158443390	156167743	Large_White	QTL_ID=23320;Name=Backfat at rump;Abbrev=BFTR;PUBMED_ID=23153328;trait_ID=289;trait=Backfat at rump;breed=large white;FlankMarkers=rs81349778;VTO_name=subcutaneous adipose thickness;CMO_name=back fat thickness;Map_Type=Genome;Model=Mendelian;Test_Base=Comparison-wise;peak_cM=97.91;Significance=Significant;P-value=1.02E-5
81	Chr.1	Meat_&_Carcass_Quality_QTL	232607743	242344389	237851557	Landrace	QTL_ID=1273;Name=Musculus biceps femoris and ham ratio;Abbrev=MBF2H;PUBMED_ID=16573530;trait_ID=328;trait=Musculus biceps femoris and ham ratio;FlankMarkers=S0354,SWR1063;PTO_name=dressed carcass composition trait;Map_Type=Linkage;peak_cM=105;Significance=Significant;F-Stat=12.2;Variance=0.49;Dominance_Effect=1.82;Additive_Effect=1.09
82	Chr.1	Meat_&_Carcass_Quality_QTL	232607743	242344389	241903331	Large_White	QTL_ID=1273;Name=Musculus biceps femoris and ham ratio;Abbrev=MBF2H;PUBMED_ID=16573530;trait_ID=328;trait=Musculus biceps femoris and ham ratio;FlankMarkers=S0354,SWR1063;PTO_name=dressed carcass composition trait;Map_Type=Linkage;peak_cM=105;Significance=Significant;F-Stat=12.2;Variance=0.49;Dominance_Effect=1.82;Additive_Effect=1.09
83	Chr.1	Meat_&_Carcass_Quality_eQTL	236097666	238316012	237851557	Landrace	QTL_ID=7785;Name=Drip loss;Abbrev=DRIPL;PUBMED_ID=18671879;trait_ID=37;trait=Drip loss;breed=duroc,pietrain;FlankMarkers;PTO_name=meat water holding capacity;Map_Type=Linkage;Model=Mendelian;Test_Base=chromosome-wise;peak_cM=105.2;Significance=Significant;LOD-score=3.28;P-value=0.000527;F-Stat=8.41
84	Chr.1	Meat_&_Carcass_Quality_eQTL	236097666	238316012	237851557	Landrace	QTL_ID=7830;Name=Drip loss;Abbrev=DRIPL;PUBMED_ID=18671879;trait_ID=37;trait=Drip loss;breed=duroc,pietrain;FlankMarkers;PTO_name=meat water holding capacity;Map_Type=Linkage;Model=Mendelian;Test_Base=chromosome-wise;peak_cM=105.2;Significance=Significant;LOD-score=2.94;P-value=0.001146;F-Stat=7.46
85	Chr.1	Meat_&_Carcass_Quality_eQTL	236097666	238316012	237851557	Landrace	QTL_ID=8401;Name=Drip loss;Abbrev=DRIPL;PUBMED_ID=18671879;trait_ID=37;trait=Drip loss;breed=duroc,pietrain;FlankMarkers;PTO_name=meat water holding capacity;Map_Type=Linkage;Model=Mendelian;Test_Base=chromosome-wise;peak_cM=105.2;Significance=Significant;LOD-score=2.10;P-value=0.007945;F-Stat=5.18
86	Chr.1	Meat_&_Carcass_Quality_eQTL	236097666	238316012	237851557	Landrace	QTL_ID=8475;Name=Drip loss;Abbrev=DRIPL;PUBMED_ID=18671879;trait_ID=37;trait=Drip loss;breed=duroc,pietrain;FlankMarkers;PTO_name=meat water holding capacity;Map_Type=Linkage;Model=Mendelian;Test_Base=chromosome-wise;peak_cM=105.2;Significance=Significant;LOD-score=2.05;P-value=0.008979;F-Stat=5.04
87	Chr.1	Meat_&_Carcass_Quality_eQTL	236097666	238316012	237851557	Landrace	QTL_ID=8579;Name=Drip loss;Abbrev=DRIPL;PUBMED_ID=18671879;trait_ID=37;trait=Drip loss;breed=duroc,pietrain;FlankMarkers;PTO_name=meat water holding capacity;Map_Type=Linkage;Model=Mendelian;Test_Base=chromosome-wise;peak_cM=105.2;Significance=Significant;LOD-score=1.98;P-value=0.010516;F-Stat=4.86
88	Chr.1	Meat_&_Carcass_Quality_Association	152297333	158443390	156167743	Large_White	QTL_ID=23337;Name=Backfat at rump;Abbrev=BFTR;PUBMED_ID=23153328;trait_ID=289;trait=Backfat at rump;breed=large white;FlankMarkers=rs81350089;VTO_name=subcutaneous adipose thickness;CMO_name=back fat thickness;Map_Type=Genome;Model=Mendelian;Test_Base=Comparison-wise;peak_cM=105.45;Significance=Significant;P-value=2.05E-5;gene_ID=100511909;gene_IDsrc=NCBIgene
89	Chr.1	Meat_&_Carcass_Quality_Association	152297333	158443390	153564587	Large_White	QTL_ID=23337;Name=Backfat at rump;Abbrev=BFTR;PUBMED_ID=23153328;trait_ID=289;trait=Backfat at rump;breed=large white;FlankMarkers=rs81350089;VTO_name=subcutaneous adipose thickness;CMO_name=back fat thickness;Map_Type=Genome;Model=Mendelian;Test_Base=Comparison-wise;peak_cM=105.45;Significance=Significant;P-value=2.05E-5;gene_ID=100511909;gene_IDsrc=NCBIgene
90	Chr.1	Meat_&_Carcass_Quality_eQTL	241095723	242169049	241903331	Large_White	QTL_ID=8000;Name=Drip loss;Abbrev=DRIPL;PUBMED_ID=18671879;trait_ID=37;trait=Drip loss;breed=duroc,pietrain;FlankMarkers;PTO_name=meat water holding capacity;Map_Type=Linkage;Model=Mendelian;Test_Base=chromosome-wise;peak_cM=106.2;Significance=Significant;LOD-score=2.53;P-value=0.002953;F-Stat=6.33
91	Chr.1	Meat_&_Carcass_Quality_eQTL	241095723	242169049	241903331	Large_White	QTL_ID=8318;Name=Drip loss;Abbrev=DRIPL;PUBMED_ID=18671879;trait_ID=37;trait=Drip loss;breed=duroc,pietrain;FlankMarkers;PTO_name=meat water holding capacity;Map_Type=Linkage;Model=Mendelian;Test_Base=chromosome-wise;peak_cM=106.2;Significance=Significant;LOD-score=2.18;P-value=0.006675;F-Stat=5.38
92	Chr.1	Meat_&_Carcass_Quality_eQTL	241095723	242169049	241903331	Large_White	QTL_ID=8363;Name=Drip loss;Abbrev=DRIPL;PUBMED_ID=18671879;trait_ID=37;trait=Drip loss;breed=duroc,pietrain;FlankMarkers;PTO_name=meat water holding capacity;Map_Type=Linkage;Model=Mendelian;Test_Base=chromosome-wise;peak_cM=106.2;Significance=Significant;LOD-score=2.13;P-value=0.007345;F-Stat=5.27
93	Chr.1	Meat_&_Carcass_Quality_eQTL	241095723	242169049	241903331	Large_White	QTL_ID=8565;Name=Drip loss;Abbrev=DRIPL;PUBMED_ID=18671879;trait_ID=37;trait=Drip loss;breed=duroc,pietrain;FlankMarkers;PTO_name=meat water holding capacity;Map_Type=Linkage;Model=Mendelian;Test_Base=chromosome-wise;peak_cM=106.2;Significance=Significant;LOD-score=1.99;P-value=0.010242;F-Stat=4.89
94	Chr.1	Meat_&_Carcass_Quality_eQTL	241095723	242169049	241903331	Large_White	QTL_ID=8575;Name=Drip loss;Abbrev=DRIPL;PUBMED_ID=18671879;trait_ID=37;trait=Drip loss;breed=duroc,pietrain;FlankMarkers;PTO_name=meat water holding capacity;Map_Type=Linkage;Model=Mendelian;Test_Base=chromosome-wise;peak_cM=106.2;Significance=Significant;LOD-score=1.98;P-value=0.010424;F-Stat=4.87
95	Chr.1	Meat_&_Carcass_Quality_QTL	242136986	242390514	241903331	Large_White	QTL_ID=7621;Name=pH 45 minutes post mortem;Abbrev=pH;PUBMED_ID=16526961;trait_ID=31;trait=pH 45 minutes post mortem;breed=duroc;FlankMarkers;PTO_name=meat pH;Map_Type=Linkage;Model=Mendelian;Test_Base=Chromosome-wise;peak_cM=106.5;Significance=Significant;P-value=<0.05;F-Stat=3.5;Variance=2.1
96	Chr.1	Meat_&_Carcass_Quality_QTL	242344389	242406946	241903331	Large_White	QTL_ID=8989;Name=Carcass length;Abbrev=CRCL;PUBMED_ID=19397518;trait_ID=75;trait=Carcass length;breed=duroc,Erhualian;FlankMarkers;PTO_name=dressed carcass length;CMO_name=carcass length;Map_Type=Linkage;Model=Mendelian;Test_Base=Genome-wise;peak_cM=106.6;Significance=Significant;P-value=<0.01;F-Stat=17.0;Variance=1.8;Dominance_Effect=0.66;Additive_Effect=-6.72
97	Chr.1	Meat_&_Carcass_Quality_QTL	252283830	257944209	256663431	Duroc	QTL_ID=5957;Name=backfat at last rib;Abbrev=LRIBF;PUBMED_ID=18712441;trait_ID=382;trait=backfat at last rib;breed=duroc,pietrain;FlankMarkers=S0155,SW1957;VTO_name=subcutaneous adipose thickness;CMO_name=back fat thickness, last rib;Map_Type=Linkage;Model=Mendelian;Test_Base=Chromosome-wise;peak_cM=107.4;Significance=Significant;P-value=<0.01;Variance=5.77;Dominance_Effect=-0.05;Additive_Effect=0…
98	Chr.1	Meat_&_Carcass_Quality_QTL	252283830	257944209	256663431	Duroc	QTL_ID=5957;Name=backfat at last rib;Abbrev=LRIBF;PUBMED_ID=18712441;trait_ID=382;trait=backfat at last rib;breed=duroc,pietrain;FlankMarkers=S0155,SW1957;VTO_name=subcutaneous adipose thickness;CMO_name=back fat thickness, last rib;Map_Type=Linkage;Model=Mendelian;Test_Base=Chromosome-wise;peak_cM=107.4;Significance=Significant;P-value=<0.01;Variance=5.77;Dominance_Effect=-0.05;Additive_Effect=0…
99	Chr.1	Production_QTL	252283830	257944209	256663431	Duroc	QTL_ID=5929;Name=Average daily gain (entire life);Abbrev=ADG;PUBMED_ID=18712441;trait_ID=207;trait=Average daily gain (entire life);breed=duroc,pietrain;FlankMarkers=S0155,SW1957;VTO_name=postnatal growth trait;CMO_name=average daily body weight gain;Map_Type=Linkage;Model=Mendelian;Test_Base=Genome-wise;peak_cM=108.0;Significance=Significant;P-value=<0.05;Variance=6.00;Dominance_Effect=-0.19;Add…
100	Chr.1	Production_QTL	252283830	257944209	256663431	Duroc	QTL_ID=5929;Name=Average daily gain (entire life);Abbrev=ADG;PUBMED_ID=18712441;trait_ID=207;trait=Average daily gain (entire life);breed=duroc,pietrain;FlankMarkers=S0155,SW1957;VTO_name=postnatal growth trait;CMO_name=average daily body weight gain;Map_Type=Linkage;Model=Mendelian;Test_Base=Genome-wise;peak_cM=108.0;Significance=Significant;P-value=<0.05;Variance=6.00;Dominance_Effect=-0.19;Add…
101	Chr.1	Meat_&_Carcass_Quality_QTL	252283830	257944209	256663431	Duroc	QTL_ID=5959;Name=Fat to meat ratio;Abbrev=FMR;PUBMED_ID=18712441;trait_ID=652;trait=Fat to meat ratio;breed=duroc,pietrain;FlankMarkers=S0155,SW1957;PTO_name=dressed carcass fat-to-muscle ratio;Map_Type=Linkage;Model=Mendelian;Test_Base=Chromosome-wise;peak_cM=108.0;Significance=Significant;P-value=<0.05;Variance=5.53;Dominance_Effect=-0.01;Additive_Effect=0.01
102	Chr.1	Meat_&_Carcass_Quality_QTL	252283830	257944209	256663431	Duroc	QTL_ID=5959;Name=Fat to meat ratio;Abbrev=FMR;PUBMED_ID=18712441;trait_ID=652;trait=Fat to meat ratio;breed=duroc,pietrain;FlankMarkers=S0155,SW1957;PTO_name=dressed carcass fat-to-muscle ratio;Map_Type=Linkage;Model=Mendelian;Test_Base=Chromosome-wise;peak_cM=108.0;Significance=Significant;P-value=<0.05;Variance=5.53;Dominance_Effect=-0.01;Additive_Effect=0.01
103	Chr.1	Meat_&_Carcass_Quality_eQTL	257201875	257417453	257570160	Duroc	QTL_ID=7925;Name=Drip loss;Abbrev=DRIPL;PUBMED_ID=18671879;trait_ID=37;trait=Drip loss;breed=duroc,pietrain;FlankMarkers;PTO_name=meat water holding capacity;Map_Type=Linkage;Model=Mendelian;Test_Base=chromosome-wise;peak_cM=112.2;Significance=Significant;LOD-score=2.68;P-value=0.002106;F-Stat=6.73
104	Chr.1	Meat_&_Carcass_Quality_eQTL	257201875	257417453	257570160	Duroc	QTL_ID=7926;Name=Drip loss;Abbrev=DRIPL;PUBMED_ID=18671879;trait_ID=37;trait=Drip loss;breed=duroc,pietrain;FlankMarkers;PTO_name=meat water holding capacity;Map_Type=Linkage;Model=Mendelian;Test_Base=chromosome-wise;peak_cM=112.2;Significance=Significant;LOD-score=2.67;P-value=0.002124;F-Stat=6.72
105	Chr.1	Meat_&_Carcass_Quality_eQTL	257201875	257417453	257570160	Duroc	QTL_ID=7971;Name=Drip loss;Abbrev=DRIPL;PUBMED_ID=18671879;trait_ID=37;trait=Drip loss;breed=duroc,pietrain;FlankMarkers;PTO_name=meat water holding capacity;Map_Type=Linkage;Model=Mendelian;Test_Base=chromosome-wise;peak_cM=112.2;Significance=Significant;LOD-score=2.58;P-value=0.002623;F-Stat=6.47
106	Chr.1	Meat_&_Carcass_Quality_eQTL	257201875	257417453	257570160	Duroc	QTL_ID=7974;Name=Drip loss;Abbrev=DRIPL;PUBMED_ID=18671879;trait_ID=37;trait=Drip loss;breed=duroc,pietrain;FlankMarkers;PTO_name=meat water holding capacity;Map_Type=Linkage;Model=Mendelian;Test_Base=chromosome-wise;peak_cM=112.2;Significance=Significant;LOD-score=2.57;P-value=0.002713;F-Stat=6.43
107	Chr.1	Meat_&_Carcass_Quality_eQTL	257201875	257417453	257570160	Duroc	QTL_ID=8079;Name=Drip loss;Abbrev=DRIPL;PUBMED_ID=18671879;trait_ID=37;trait=Drip loss;breed=duroc,pietrain;FlankMarkers;PTO_name=meat water holding capacity;Map_Type=Linkage;Model=Mendelian;Test_Base=chromosome-wise;peak_cM=112.2;Significance=Significant;LOD-score=2.42;P-value=0.003813;F-Stat=6.03
108	Chr.1	Meat_&_Carcass_Quality_eQTL	257201875	257417453	257570160	Duroc	QTL_ID=8095;Name=Drip loss;Abbrev=DRIPL;PUBMED_ID=18671879;trait_ID=37;trait=Drip loss;breed=duroc,pietrain;FlankMarkers;PTO_name=meat water holding capacity;Map_Type=Linkage;Model=Mendelian;Test_Base=chromosome-wise;peak_cM=112.2;Significance=Significant;LOD-score=2.40;P-value=0.004014;F-Stat=5.97
109	Chr.1	Meat_&_Carcass_Quality_eQTL	257201875	257417453	257570160	Duroc	QTL_ID=8117;Name=Drip loss;Abbrev=DRIPL;PUBMED_ID=18671879;trait_ID=37;trait=Drip loss;breed=duroc,pietrain;FlankMarkers;PTO_name=meat water holding capacity;Map_Type=Linkage;Model=Mendelian;Test_Base=chromosome-wise;peak_cM=112.2;Significance=Significant;LOD-score=2.37;P-value=0.004225;F-Stat=5.91
110	Chr.1	Meat_&_Carcass_Quality_eQTL	257201875	257417453	257570160	Duroc	QTL_ID=8161;Name=Drip loss;Abbrev=DRIPL;PUBMED_ID=18671879;trait_ID=37;trait=Drip loss;breed=duroc,pietrain;FlankMarkers;PTO_name=meat water holding capacity;Map_Type=Linkage;Model=Mendelian;Test_Base=chromosome-wise;peak_cM=112.2;Significance=Significant;LOD-score=2.33;P-value=0.004724;F-Stat=5.78
111	Chr.1	Meat_&_Carcass_Quality_eQTL	257201875	257417453	257570160	Duroc	QTL_ID=8233;Name=Drip loss;Abbrev=DRIPL;PUBMED_ID=18671879;trait_ID=37;trait=Drip loss;breed=duroc,pietrain;FlankMarkers;PTO_name=meat water holding capacity;Map_Type=Linkage;Model=Mendelian;Test_Base=chromosome-wise;peak_cM=112.2;Significance=Significant;LOD-score=2.25;P-value=0.005613;F-Stat=5.58
112	Chr.1	Meat_&_Carcass_Quality_eQTL	257201875	257417453	257570160	Duroc	QTL_ID=8279;Name=Drip loss;Abbrev=DRIPL;PUBMED_ID=18671879;trait_ID=37;trait=Drip loss;breed=duroc,pietrain;FlankMarkers;PTO_name=meat water holding capacity;Map_Type=Linkage;Model=Mendelian;Test_Base=chromosome-wise;peak_cM=112.2;Significance=Significant;LOD-score=2.21;P-value=0.006228;F-Stat=5.46
113	Chr.1	Meat_&_Carcass_Quality_eQTL	257201875	257417453	257570160	Duroc	QTL_ID=8311;Name=Drip loss;Abbrev=DRIPL;PUBMED_ID=18671879;trait_ID=37;trait=Drip loss;breed=duroc,pietrain;FlankMarkers;PTO_name=meat water holding capacity;Map_Type=Linkage;Model=Mendelian;Test_Base=chromosome-wise;peak_cM=112.2;Significance=Significant;LOD-score=2.18;P-value=0.006560;F-Stat=5.40
114	Chr.1	Meat_&_Carcass_Quality_eQTL	257201875	257417453	257570160	Duroc	QTL_ID=8479;Name=Drip loss;Abbrev=DRIPL;PUBMED_ID=18671879;trait_ID=37;trait=Drip loss;breed=duroc,pietrain;FlankMarkers;PTO_name=meat water holding capacity;Map_Type=Linkage;Model=Mendelian;Test_Base=chromosome-wise;peak_cM=112.2;Significance=Significant;LOD-score=2.04;P-value=0.009058;F-Stat=5.03
115	Chr.1	Meat_&_Carcass_Quality_eQTL	257201875	257417453	257570160	Duroc	QTL_ID=8530;Name=Drip loss;Abbrev=DRIPL;PUBMED_ID=18671879;trait_ID=37;trait=Drip loss;breed=duroc,pietrain;FlankMarkers;PTO_name=meat water holding capacity;Map_Type=Linkage;Model=Mendelian;Test_Base=chromosome-wise;peak_cM=112.2;Significance=Significant;LOD-score=2.01;P-value=0.009716;F-Stat=4.95
116	Chr.1	Meat_&_Carcass_Quality_Association	152297333	158443390	156167743	Large_White	QTL_ID=23332;Name=Backfat at rump;Abbrev=BFTR;PUBMED_ID=23153328;trait_ID=289;trait=Backfat at rump;breed=large white;FlankMarkers=rs80805426;VTO_name=subcutaneous adipose thickness;CMO_name=back fat thickness;Map_Type=Genome;Model=Mendelian;Test_Base=Comparison-wise;peak_cM=115.05;Significance=Significant;P-value=1.74E-5
117	Chr.1	Meat_&_Carcass_Quality_Association	152297333	158443390	153564587	Large_White	QTL_ID=23332;Name=Backfat at rump;Abbrev=BFTR;PUBMED_ID=23153328;trait_ID=289;trait=Backfat at rump;breed=large white;FlankMarkers=rs80805426;VTO_name=subcutaneous adipose thickness;CMO_name=back fat thickness;Map_Type=Genome;Model=Mendelian;Test_Base=Comparison-wise;peak_cM=115.05;Significance=Significant;P-value=1.74E-5
118	Chr.1	Meat_&_Carcass_Quality_Association	152297333	158443390	156167743	Large_White	QTL_ID=23360;Name=Backfat at rump;Abbrev=BFTR;PUBMED_ID=23153328;trait_ID=289;trait=Backfat at rump;breed=large white;FlankMarkers=rs81228087;VTO_name=subcutaneous adipose thickness;CMO_name=back fat thickness;Map_Type=Genome;Model=Mendelian;Test_Base=Comparison-wise;peak_cM=121.27;Significance=Significant;P-value=3.33E-5
119	Chr.1	Meat_&_Carcass_Quality_Association	152297333	158443390	153564587	Large_White	QTL_ID=23360;Name=Backfat at rump;Abbrev=BFTR;PUBMED_ID=23153328;trait_ID=289;trait=Backfat at rump;breed=large white;FlankMarkers=rs81228087;VTO_name=subcutaneous adipose thickness;CMO_name=back fat thickness;Map_Type=Genome;Model=Mendelian;Test_Base=Comparison-wise;peak_cM=121.27;Significance=Significant;P-value=3.33E-5
120	Chr.1	Health_Association	152297333	158443390	153564587	Large_White	QTL_ID=23473;Name=Immunoglobulin G level;Abbrev=IGG;PUBMED_ID=24098351;trait_ID=749;trait=Immunoglobulin G level;breed=yorkshire,Landrace,Songliao Black;FlankMarkers=rs80789284;VTO_name=blood immunoglobulin G amount;CMO_name=blood immunoglobulin G level;Map_Type=Genome;Model=Mendelian;Test_Base=Genome-wise;peak_cM=146.38;Significance=Significant;P-value=<0.05;Variance=4.09
121	Chr.1	Health_Association	152297333	158443390	156167743	Large_White	QTL_ID=23473;Name=Immunoglobulin G level;Abbrev=IGG;PUBMED_ID=24098351;trait_ID=749;trait=Immunoglobulin G level;breed=yorkshire,Landrace,Songliao Black;FlankMarkers=rs80789284;VTO_name=blood immunoglobulin G amount;CMO_name=blood immunoglobulin G level;Map_Type=Genome;Model=Mendelian;Test_Base=Genome-wise;peak_cM=146.38;Significance=Significant;P-value=<0.05;Variance=4.09
122	Chr.2	Meat_&_Carcass_Quality_QTL	110766220	111214837	110743516	Large_White	QTL_ID=558;Name=Backfat at last rib (14 weeks);Abbrev=14LRIBF;PUBMED_ID=11048919;trait_ID=263;trait=Backfat at last rib (14 weeks);FlankMarkers;VTO_name=subcutaneous adipose thickness;CMO_name=back fat thickness, last rib;Map_Type=Linkage;peak_cM=74;F-Stat=12.86;Additive_Effect=0.67
123	Chr.2	Meat_&_Carcass_Quality_QTL	110766220	111214837	110823619	Large_White	QTL_ID=558;Name=Backfat at last rib (14 weeks);Abbrev=14LRIBF;PUBMED_ID=11048919;trait_ID=263;trait=Backfat at last rib (14 weeks);FlankMarkers;VTO_name=subcutaneous adipose thickness;CMO_name=back fat thickness, last rib;Map_Type=Linkage;peak_cM=74;F-Stat=12.86;Additive_Effect=0.67
124	Chr.3	Production_QTL	56005947	56950047	55631951	Duroc	QTL_ID=29600;Name=Body weight (birth);Abbrev=BW;PUBMED_ID=24962532;trait_ID=153;trait=Body weight (birth);breed=duroc;FlankMarkers=rs81292614,rs81243576;VTO_name=body mass;CMO_name=body weight;Map_Type=Genome;Model=Mendelian;Test_Base=Experiment-wise;Significance=Suggestive;P-value=<0.10
125	Chr.3	Production_QTL	56005947	56950047	55890171	Duroc	QTL_ID=29600;Name=Body weight (birth);Abbrev=BW;PUBMED_ID=24962532;trait_ID=153;trait=Body weight (birth);breed=duroc;FlankMarkers=rs81292614,rs81243576;VTO_name=body mass;CMO_name=body weight;Map_Type=Genome;Model=Mendelian;Test_Base=Experiment-wise;Significance=Suggestive;P-value=<0.10
126	Chr.3	Production_QTL	56005947	56950047	55890171	Duroc	QTL_ID=29600;Name=Body weight (birth);Abbrev=BW;PUBMED_ID=24962532;trait_ID=153;trait=Body weight (birth);breed=duroc;FlankMarkers=rs81292614,rs81243576;VTO_name=body mass;CMO_name=body weight;Map_Type=Genome;Model=Mendelian;Test_Base=Experiment-wise;Significance=Suggestive;P-value=<0.10
127	Chr.3	Meat_&_Carcass_Quality_Association	50123715	51644236	50158729	Large_White	QTL_ID=37550;Name=Average glycolytic potential;Abbrev=GLYPO;PUBMED_ID=25340394;trait_ID=47;trait=Average glycolytic potential;breed=duroc,Erhualian;FlankMarkers=rs81305099;VTO_name=glycolytic potential;Map_Type=Genome;Model=Mendelian;Test_Base=-;Significance=Significant;P-value=<0.05;Dominance_Effect=-17.02;Additive_Effect=28.10
128	Chr.3	Meat_&_Carcass_Quality_Association	50123715	51644236	50158729	Large_White	QTL_ID=37551;Name=Residual glycogen;Abbrev=RESGLY;PUBMED_ID=25340394;trait_ID=499;trait=Residual glycogen;breed=duroc,Erhualian;FlankMarkers=rs81305099;VTO_name=muscle glycogen homeostasis trait;Map_Type=Genome;Model=Mendelian;Test_Base=-;Significance=Significant;P-value=<0.05;Dominance_Effect=-8.92;Additive_Effect=12.88
129	Chr.3	Meat_&_Carcass_Quality_QTL	47985207	48333590	48809979	Duroc	QTL_ID=9058;Name=Meat color score;Abbrev=mcolor;PUBMED_ID=19397518;trait_ID=173;trait=Meat color score;breed=duroc,Erhualian;FlankMarkers;PTO_name=meat color;Map_Type=Linkage;Model=Mendelian;Test_Base=Genome-wise;peak_cM=51.7;Significance=Significant;P-value=<0.01;F-Stat=10.9;Variance=1.9;Dominance_Effect=-0.1;Additive_Effect=-0.15
130	Chr.3	Meat_&_Carcass_Quality_QTL	49143585	49365159	48809979	Duroc	QTL_ID=9049;Name=Hematin pigmentation;Abbrev=mcolor;PUBMED_ID=19397518;trait_ID=201;trait=Hematin pigmentation;breed=duroc,Erhualian;FlankMarkers;PTO_name=meat hematin content;Map_Type=Linkage;Model=Mendelian;Test_Base=Genome-wise;peak_cM=52.6;Significance=Significant;P-value=<0.01;F-Stat=11.7;Variance=2.2;Dominance_Effect=-2.19;Additive_Effect=-2.9
131	Chr.3	Health_QTL	49617663	50127210	50158729	Large_White	QTL_ID=7487;Name=Body temperature;Abbrev=BTEMP;PUBMED_ID=17336038;trait_ID=559;trait=Body temperature;breed=meishan,pietrain;FlankMarkers=SWR978;VTO_name=body temperature trait;CMO_name=body temperature;Map_Type=Linkage;Model=Mendelian;Test_Base=Genome-wise;peak_cM=52.9;Significance=Significant;P-value=<0.05;F-Stat=9.12;Variance=14.57;Dominance_Effect=-0.15;Additive_Effect=0.19
132	Chr.3	Health_QTL	49617663	50127210	50158729	Large_White	QTL_ID=7489;Name=Platelet count;Abbrev=PLTCT;PUBMED_ID=17336038;trait_ID=512;trait=Platelet count;breed=meishan,pietrain;FlankMarkers=SWR978;VTO_name=platelet quantity;CMO_name=platelet count;Map_Type=Linkage;Model=Mendelian;Test_Base=Chromosome-wise;peak_cM=52.9;Significance=Significant;P-value=<0.05;F-Stat=7.11;Variance=12.13;Dominance_Effect=-6.74;Additive_Effect=-56.66
133	Chr.3	Health_QTL	49617663	50127210	50158729	Large_White	QTL_ID=6338;Name=Base excess;Abbrev=BASEEX;PUBMED_ID=19076735;trait_ID=520;trait=Base excess;breed=meishan,pietrain;FlankMarkers=SWR978;VTO_name=blood acidity-alkalinity balance trait;CMO_name=base excess;Map_Type=Linkage;Model=Mendelian;Test_Base=Chromosome-wise;peak_cM=52.9;Significance=Significant;P-value=<0.05;F-Stat=6.7;Variance=11.72;Dominance_Effect=0.95;Additive_Effect=-1.79
134	Chr.3	Health_QTL	49617663	50127210	50158729	Large_White	QTL_ID=6339;Name=Base excess;Abbrev=BASEEX;PUBMED_ID=19076735;trait_ID=520;trait=Base excess;breed=meishan,pietrain;FlankMarkers=SWR978;VTO_name=blood acidity-alkalinity balance trait;CMO_name=base excess;Map_Type=Linkage;Model=Mendelian;Test_Base=Genome-wise;peak_cM=52.9;Significance=Significant;P-value=<0.05;F-Stat=8.83;Variance=14.18;Dominance_Effect=0.14;Additive_Effect=-2.64
135	Chr.3	Health_QTL	49617663	50127210	50158729	Large_White	QTL_ID=6356;Name=Lactate level;Abbrev=BLACT;PUBMED_ID=19016680;trait_ID=523;trait=Lactate level;breed=meishan,pietrain;FlankMarkers=SWR978;VTO_name=blood lactate amount;CMO_name=blood lactate level;Map_Type=Linkage;Model=Mendelian;Test_Base=Chromosome-wise;peak_cM=52.9;Significance=Significant;P-value=<0.05;F-Stat=7.15;Variance=11.53;Dominance_Effect=-0.22;Additive_Effect=1.33
136	Chr.3	Health_QTL	49617663	50127210	50158729	Large_White	QTL_ID=6357;Name=Lactate level;Abbrev=BLACT;PUBMED_ID=19016680;trait_ID=523;trait=Lactate level;breed=meishan,pietrain;FlankMarkers=SWR978;VTO_name=blood lactate amount;CMO_name=blood lactate level;Map_Type=Linkage;Model=Mendelian;Test_Base=Genome-wise;peak_cM=52.9;Significance=Significant;P-value=<0.05;F-Stat=8.7;Variance=13.38;Dominance_Effect=-0.13;Additive_Effect=1.69
137	Chr.3	Meat_&_Carcass_Quality_QTL	55005731	55339710	55631951	Duroc	QTL_ID=12666;Name=CIE-a*;Abbrev=CIEa;PUBMED_ID=20495113;trait_ID=422;trait=CIE-a*;breed=danish landrace,duroc,large white;FlankMarkers;PTO_name=meat color redness;Map_Type=Linkage;Model=Mendelian;Test_Base=Chromosome-wise;peak_cM=56.7;Significance=Significant;P-value=<0.05;Variance=1.17;Likelihood_Ratio=7.83
138	Chr.3	Meat_&_Carcass_Quality_QTL	56011179	56047063	55631951	Duroc	QTL_ID=21358;Name=45 min-24 h pH decline;Abbrev=PHDEC;PUBMED_ID=22303314;trait_ID=383;trait=45 min-24 h pH decline;breed=duroc,pietrain;FlankMarkers=SW2141;PTO_name=meat pH;Map_Type=Linkage;Model=Mendelian;Test_Base=Comparison-wise;peak_cM=57.7;Significance=Significant;P-value=6.17E-4
139	Chr.3	Meat_&_Carcass_Quality_QTL	56011179	56047063	55890171	Duroc	QTL_ID=21358;Name=45 min-24 h pH decline;Abbrev=PHDEC;PUBMED_ID=22303314;trait_ID=383;trait=45 min-24 h pH decline;breed=duroc,pietrain;FlankMarkers=SW2141;PTO_name=meat pH;Map_Type=Linkage;Model=Mendelian;Test_Base=Comparison-wise;peak_cM=57.7;Significance=Significant;P-value=6.17E-4
140	Chr.3	Meat_&_Carcass_Quality_QTL	56011179	56047063	55890171	Duroc	QTL_ID=21358;Name=45 min-24 h pH decline;Abbrev=PHDEC;PUBMED_ID=22303314;trait_ID=383;trait=45 min-24 h pH decline;breed=duroc,pietrain;FlankMarkers=SW2141;PTO_name=meat pH;Map_Type=Linkage;Model=Mendelian;Test_Base=Comparison-wise;peak_cM=57.7;Significance=Significant;P-value=6.17E-4
141	Chr.4	Meat_&_Carcass_Quality_QTL	111835994	112185324	111993928	Large_White	QTL_ID=32068;Name=Palmitic acid content;Abbrev=FA-C16:0;PUBMED_ID=24295214;trait_ID=231;trait=Palmitic acid content;breed=iberian,Landrace;FlankMarkers=rs80910622,rs80883363;PTO_name=meat fatty acid C16:0 content;Map_Type=Genome;Model=Mendelian;Test_Base=Experiment-wise;Significance=Significant;P-value=<0.05;Additive_Effect=-0.50
142	Chr.4	Meat_&_Carcass_Quality_QTL	54270731	59913273	54240855	Large_White	QTL_ID=32105;Name=Palmitoleic acid content;Abbrev=FA-C16:1;PUBMED_ID=24295214;trait_ID=232;trait=Palmitoleic acid content;breed=iberian,Landrace;FlankMarkers=rs80866877,rs80919339;PTO_name=meat fatty acid cis-9-C16:1 content;Map_Type=Genome;Model=Mendelian;Test_Base=Experiment-wise;Significance=Significant;P-value=<0.05;Additive_Effect=0.21
143	Chr.4	Meat_&_Carcass_Quality_QTL	54270731	54693891	54240855	Large_White	QTL_ID=32112;Name=Linoleic acid content;Abbrev=FA-C18:2;PUBMED_ID=24295214;trait_ID=93;trait=Linoleic acid content;breed=iberian,Landrace;FlankMarkers=rs80866877,rs80841888;PTO_name=meat fatty acid cis-9,cis-12-C18:2 content;Map_Type=Genome;Model=Mendelian;Test_Base=Experiment-wise;Significance=Significant;P-value=<0.05;Additive_Effect=-0.92
144	Chr.4	Production_QTL	47140992	47929816	48069819	Landrace	QTL_ID=249;Name=Average daily gain (on test);Abbrev=ADG;PUBMED_ID=9611214;trait_ID=149;trait=Average daily gain (on test);FlankMarkers=-,-;VTO_name=postnatal growth trait;CMO_name=average daily body weight gain;Map_Type=Linkage;peak_cM=61;Significance=Suggestive;F-Stat=3.30;Dominance_Effect=23..5;Additive_Effect=-15.30
145	Chr.4	Meat_&_Carcass_Quality_QTL	48257772	49396067	48069819	Landrace	QTL_ID=9898;Name=backfat at last rib;Abbrev=LRIBF;PUBMED_ID=19807906;trait_ID=382;trait=backfat at last rib;breed=large white,yorkshire;FlankMarkers;VTO_name=subcutaneous adipose thickness;CMO_name=back fat thickness, last rib;Map_Type=Linkage;Model=n/a;peak_cM=61.4;Significance=Significant;P-value=<0.05;Likelihood_Ratio=10.3
146	Chr.4	Production_QTL	53891131	54481457	53485416	Large_White	QTL_ID=7532;Name=Body weight (end of test);Abbrev=BW;PUBMED_ID=18096115;trait_ID=474;trait=Body weight (end of test);breed=french landrace,large white;FlankMarkers=SW1073;VTO_name=body mass;CMO_name=body weight;Map_Type=Linkage;Model=Mendelian;Test_Base=Chromosome-wise;peak_cM=62.3;Significance=Significant;P-value=0.05;Additive_Effect=7.4
147	Chr.4	Production_QTL	53891131	54481457	53485416	Large_White	QTL_ID=7532;Name=Body weight (end of test);Abbrev=BW;PUBMED_ID=18096115;trait_ID=474;trait=Body weight (end of test);breed=french landrace,large white;FlankMarkers=SW1073;VTO_name=body mass;CMO_name=body weight;Map_Type=Linkage;Model=Mendelian;Test_Base=Chromosome-wise;peak_cM=62.3;Significance=Significant;P-value=0.05;Additive_Effect=7.4
148	Chr.4	Production_QTL	53891131	54481457	54240855	Large_White	QTL_ID=7532;Name=Body weight (end of test);Abbrev=BW;PUBMED_ID=18096115;trait_ID=474;trait=Body weight (end of test);breed=french landrace,large white;FlankMarkers=SW1073;VTO_name=body mass;CMO_name=body weight;Map_Type=Linkage;Model=Mendelian;Test_Base=Chromosome-wise;peak_cM=62.3;Significance=Significant;P-value=0.05;Additive_Effect=7.4
149	Chr.4	Meat_&_Carcass_Quality_Association	53891131	54481457	53485416	Large_White	QTL_ID=7267;Name=Shoulder subcutaneous fat thickness;Abbrev=SHOUFATD;PUBMED_ID=17032783;trait_ID=321;trait=Shoulder subcutaneous fat thickness;breed=iberian,Landrace;FlankMarkers=SW839;VTO_name=subcutaneous adipose thickness;Map_Type=Linkage;Model=Mendelian;Test_Base=Comparison-wise;peak_cM=62.3;Significance=Significant;P-value=2E-9
150	Chr.4	Meat_&_Carcass_Quality_Association	53891131	54481457	53485416	Large_White	QTL_ID=7267;Name=Shoulder subcutaneous fat thickness;Abbrev=SHOUFATD;PUBMED_ID=17032783;trait_ID=321;trait=Shoulder subcutaneous fat thickness;breed=iberian,Landrace;FlankMarkers=SW839;VTO_name=subcutaneous adipose thickness;Map_Type=Linkage;Model=Mendelian;Test_Base=Comparison-wise;peak_cM=62.3;Significance=Significant;P-value=2E-9
151	Chr.4	Meat_&_Carcass_Quality_Association	53891131	54481457	54240855	Large_White	QTL_ID=7267;Name=Shoulder subcutaneous fat thickness;Abbrev=SHOUFATD;PUBMED_ID=17032783;trait_ID=321;trait=Shoulder subcutaneous fat thickness;breed=iberian,Landrace;FlankMarkers=SW839;VTO_name=subcutaneous adipose thickness;Map_Type=Linkage;Model=Mendelian;Test_Base=Comparison-wise;peak_cM=62.3;Significance=Significant;P-value=2E-9
152	Chr.4	Meat_&_Carcass_Quality_Association	53891131	54481457	53485416	Large_White	QTL_ID=7274;Name=backfat at last rib;Abbrev=LRIBF;PUBMED_ID=17032783;trait_ID=382;trait=backfat at last rib;breed=iberian,Landrace;FlankMarkers=SW839;VTO_name=subcutaneous adipose thickness;CMO_name=back fat thickness, last rib;Map_Type=Linkage;Model=Mendelian;Test_Base=Comparison-wise;peak_cM=62.3;Significance=Significant;P-value=1E-7
153	Chr.4	Meat_&_Carcass_Quality_Association	53891131	54481457	53485416	Large_White	QTL_ID=7274;Name=backfat at last rib;Abbrev=LRIBF;PUBMED_ID=17032783;trait_ID=382;trait=backfat at last rib;breed=iberian,Landrace;FlankMarkers=SW839;VTO_name=subcutaneous adipose thickness;CMO_name=back fat thickness, last rib;Map_Type=Linkage;Model=Mendelian;Test_Base=Comparison-wise;peak_cM=62.3;Significance=Significant;P-value=1E-7
154	Chr.4	Meat_&_Carcass_Quality_Association	53891131	54481457	54240855	Large_White	QTL_ID=7274;Name=backfat at last rib;Abbrev=LRIBF;PUBMED_ID=17032783;trait_ID=382;trait=backfat at last rib;breed=iberian,Landrace;FlankMarkers=SW839;VTO_name=subcutaneous adipose thickness;CMO_name=back fat thickness, last rib;Map_Type=Linkage;Model=Mendelian;Test_Base=Comparison-wise;peak_cM=62.3;Significance=Significant;P-value=1E-7
155	Chr.4	Meat_&_Carcass_Quality_Association	53891131	54481457	53485416	Large_White	QTL_ID=7280;Name=Shoulder weight;Abbrev=SHOUWT;PUBMED_ID=17032783;trait_ID=219;trait=Shoulder weight;breed=iberian,Landrace;FlankMarkers=SW839;VTO_name=forelimb mass;PTO_name=shoulder weight;Map_Type=Linkage;Model=Mendelian;Test_Base=Comparison-wise;peak_cM=62.3;Significance=Significant;P-value=5E-7
156	Chr.4	Meat_&_Carcass_Quality_Association	53891131	54481457	53485416	Large_White	QTL_ID=7280;Name=Shoulder weight;Abbrev=SHOUWT;PUBMED_ID=17032783;trait_ID=219;trait=Shoulder weight;breed=iberian,Landrace;FlankMarkers=SW839;VTO_name=forelimb mass;PTO_name=shoulder weight;Map_Type=Linkage;Model=Mendelian;Test_Base=Comparison-wise;peak_cM=62.3;Significance=Significant;P-value=5E-7
157	Chr.4	Meat_&_Carcass_Quality_Association	53891131	54481457	54240855	Large_White	QTL_ID=7280;Name=Shoulder weight;Abbrev=SHOUWT;PUBMED_ID=17032783;trait_ID=219;trait=Shoulder weight;breed=iberian,Landrace;FlankMarkers=SW839;VTO_name=forelimb mass;PTO_name=shoulder weight;Map_Type=Linkage;Model=Mendelian;Test_Base=Comparison-wise;peak_cM=62.3;Significance=Significant;P-value=5E-7
158	Chr.4	Meat_&_Carcass_Quality_Association	53891131	54481457	53485416	Large_White	QTL_ID=7287;Name=Carcass length;Abbrev=CRCL;PUBMED_ID=17032783;trait_ID=75;trait=Carcass length;breed=iberian,Landrace;FlankMarkers=SW839;PTO_name=dressed carcass length;CMO_name=carcass length;Map_Type=Linkage;Model=Mendelian;Test_Base=Comparison-wise;peak_cM=62.3;Significance=Significant;P-value=8E-7
159	Chr.4	Meat_&_Carcass_Quality_Association	53891131	54481457	53485416	Large_White	QTL_ID=7287;Name=Carcass length;Abbrev=CRCL;PUBMED_ID=17032783;trait_ID=75;trait=Carcass length;breed=iberian,Landrace;FlankMarkers=SW839;PTO_name=dressed carcass length;CMO_name=carcass length;Map_Type=Linkage;Model=Mendelian;Test_Base=Comparison-wise;peak_cM=62.3;Significance=Significant;P-value=8E-7
160	Chr.4	Meat_&_Carcass_Quality_Association	53891131	54481457	54240855	Large_White	QTL_ID=7287;Name=Carcass length;Abbrev=CRCL;PUBMED_ID=17032783;trait_ID=75;trait=Carcass length;breed=iberian,Landrace;FlankMarkers=SW839;PTO_name=dressed carcass length;CMO_name=carcass length;Map_Type=Linkage;Model=Mendelian;Test_Base=Comparison-wise;peak_cM=62.3;Significance=Significant;P-value=8E-7
161	Chr.4	Production_Association	53891131	54481457	53485416	Large_White	QTL_ID=7291;Name=Body weight (slaughter);Abbrev=ENDWT;PUBMED_ID=17032783;trait_ID=154;trait=Body weight (slaughter);breed=iberian,Landrace;FlankMarkers=SW839;VTO_name=body mass;CMO_name=body weight;Map_Type=Linkage;Model=Mendelian;Test_Base=Comparison-wise;peak_cM=62.3;Significance=Significant;P-value=0.007
162	Chr.4	Production_Association	53891131	54481457	53485416	Large_White	QTL_ID=7291;Name=Body weight (slaughter);Abbrev=ENDWT;PUBMED_ID=17032783;trait_ID=154;trait=Body weight (slaughter);breed=iberian,Landrace;FlankMarkers=SW839;VTO_name=body mass;CMO_name=body weight;Map_Type=Linkage;Model=Mendelian;Test_Base=Comparison-wise;peak_cM=62.3;Significance=Significant;P-value=0.007
163	Chr.4	Production_Association	53891131	54481457	54240855	Large_White	QTL_ID=7291;Name=Body weight (slaughter);Abbrev=ENDWT;PUBMED_ID=17032783;trait_ID=154;trait=Body weight (slaughter);breed=iberian,Landrace;FlankMarkers=SW839;VTO_name=body mass;CMO_name=body weight;Map_Type=Linkage;Model=Mendelian;Test_Base=Comparison-wise;peak_cM=62.3;Significance=Significant;P-value=0.007
164	Chr.4	Production_QTL	111724436	111780042	111993928	Large_White	QTL_ID=524;Name=Body weight (25 weeks);Abbrev=WT25;PUBMED_ID=11048916;trait_ID=255;trait=Body weight (25 weeks);FlankMarkers;VTO_name=body mass;CMO_name=body weight;Map_Type=Linkage;peak_cM=88;F-Stat=7.02;Dominance_Effect=2.07;Additive_Effect=-3.34
165	Chr.4	Health_QTL	112427701	112910951	111993928	Large_White	QTL_ID=9557;Name=Triglyceride level;Abbrev=TRIGL;PUBMED_ID=19495872;trait_ID=576;trait=Triglyceride level;breed=duroc,Erhualian;FlankMarkers;VTO_name=blood triglyceride amount;CMO_name=blood triglyceride level;Map_Type=Linkage;Model=Mendelian;Test_Base=Chromosome-wise;peak_cM=88.8;Significance=Significant;P-value=<0.05;F-Stat=6.8;Variance=1.5;Additive_Effect=0.03
166	Chr.6	Production_QTL	97022833	97384639	96593413	Duroc	QTL_ID=22990;Name=Body weight (birth);Abbrev=BW;PUBMED_ID=22585800;trait_ID=153;trait=Body weight (birth);breed=duroc,yorkshire,Landrace;FlankMarkers=rs330798579,rs81390476;VTO_name=body mass;CMO_name=body weight;Map_Type=Genome;Model=Mendelian;Significance=Significant;P-value=0.003
167	Chr.6	Health_QTL	91030131	117131464	99847064	Duroc	QTL_ID=37542;Name=CSFV antibody level;Abbrev=CSFVAB;PUBMED_ID=24535855;trait_ID=815;trait=CSFV antibody level;breed=large white,Landrace,Songliao Black;FlankMarkers=S0031,S0121;VTO_name=blood immunoglobulin amount;CMO_name=blood autoantibody level;Map_Type=Linkage;Model=Mendelian;Test_Base=Experiment-wise;peak_cM=115.0;Significance=Significant;P-value=<0.05;Likelihood_Ratio=25.45
168	Chr.6	Health_QTL	91030131	117131464	108752635	Duroc	QTL_ID=37542;Name=CSFV antibody level;Abbrev=CSFVAB;PUBMED_ID=24535855;trait_ID=815;trait=CSFV antibody level;breed=large white,Landrace,Songliao Black;FlankMarkers=S0031,S0121;VTO_name=blood immunoglobulin amount;CMO_name=blood autoantibody level;Map_Type=Linkage;Model=Mendelian;Test_Base=Experiment-wise;peak_cM=115.0;Significance=Significant;P-value=<0.05;Likelihood_Ratio=25.45
169	Chr.6	Health_QTL	91030131	117131464	112881188	Duroc	QTL_ID=37542;Name=CSFV antibody level;Abbrev=CSFVAB;PUBMED_ID=24535855;trait_ID=815;trait=CSFV antibody level;breed=large white,Landrace,Songliao Black;FlankMarkers=S0031,S0121;VTO_name=blood immunoglobulin amount;CMO_name=blood autoantibody level;Map_Type=Linkage;Model=Mendelian;Test_Base=Experiment-wise;peak_cM=115.0;Significance=Significant;P-value=<0.05;Likelihood_Ratio=25.45
170	Chr.6	Meat_&_Carcass_Quality_QTL	96195635	96591513	96593413	Duroc	QTL_ID=17779;Name=backfat at last rib;Abbrev=LRIBF;PUBMED_ID=21906106;trait_ID=382;trait=backfat at last rib;breed=iberian,meishan;FlankMarkers;VTO_name=subcutaneous adipose thickness;CMO_name=back fat thickness, last rib;Map_Type=Linkage;Model=Mendelian;Test_Base=Chromosome-wise;peak_cM=123.2;Significance=Significant;P-value=<0.05;Likelihood_Ratio=9.39;Dominance_Effect=-0.70;Additive_Effect=1.20
171	Chr.6	Meat_&_Carcass_Quality_QTL	108750635	108879493	108752635	Duroc	QTL_ID=16977;Name=Carcass length;Abbrev=CRCL;PUBMED_ID=21097684;trait_ID=75;trait=Carcass length;breed=duroc;FlankMarkers;PTO_name=dressed carcass length;CMO_name=carcass length;Map_Type=Linkage;Model=Mendelian;Test_Base=Experiment-wise;peak_cM=130.6;Significance=Significant;LOD-score=1.42
172	Chr.7	Production_Association	57622308	58132333	58529872	Landrace	QTL_ID=37995;Name=average daily gain;Abbrev=;PUBMED_ID=25885760;trait_ID=144;trait=average daily gain;breed=duroc,Erhualian;FlankMarkers=rs80944097;VTO_name=postnatal growth trait;CMO_name=average daily body weight gain;Map_Type=Genome;Model=Mendelian;Test_Base=Genome-wise;Significance=Suggestive;P-value=<0.1
173	Chr.7	Production_Association	57622308	58132333	58529872	Landrace	QTL_ID=37997;Name=average daily gain;Abbrev=;PUBMED_ID=25885760;trait_ID=144;trait=average daily gain;breed=duroc,Erhualian;FlankMarkers=rs80814321;VTO_name=postnatal growth trait;CMO_name=average daily body weight gain;Map_Type=Genome;Model=Mendelian;Test_Base=Genome-wise;Significance=Suggestive;P-value=<0.1
174	Chr.7	Production_Association	57622308	58132333	58529872	Landrace	QTL_ID=37998;Name=Average daily gain (46-240 days);Abbrev=;PUBMED_ID=25885760;trait_ID=818;trait=Average daily gain (46-240 days);breed=duroc,Erhualian;FlankMarkers=rs80935535;VTO_name=postnatal growth trait;CMO_name=average daily body weight gain;Map_Type=Genome;Model=Mendelian;Test_Base=Genome-wise;Significance=Suggestive;P-value=<0.1
175	Chr.7	Production_Association	57622308	58132333	58529872	Landrace	QTL_ID=38016;Name=Body weight (34 weeks);Abbrev=;PUBMED_ID=25885760;trait_ID=772;trait=Body weight (34 weeks);breed=duroc,Erhualian;FlankMarkers=rs80935535;VTO_name=body mass;CMO_name=body weight;Map_Type=Genome;Model=Mendelian;Test_Base=Genome-wise;Significance=Suggestive;P-value=<0.1
176	Chr.7	Meat_&_Carcass_Quality_Association	57622308	58132333	58529872	Landrace	QTL_ID=55719;Name=Obesity index;Abbrev=;PUBMED_ID=25071839;trait_ID=819;trait=Obesity index;breed=duroc,yorkshire,G�ttingen minipig;FlankMarkers=rs81396056;VTO_name=white adipose amount;Map_Type=Genome;Model=Mendelian;Test_Base=Genome-wise;Significance=Significant;P-value=<0.05;gene_ID=397410;gene_IDsrc=NCBIgene
177	Chr.7	Meat_&_Carcass_Quality_Association	57622308	58132333	58529872	Landrace	QTL_ID=55729;Name=Obesity index;Abbrev=;PUBMED_ID=25071839;trait_ID=819;trait=Obesity index;breed=duroc,yorkshire,G�ttingen minipig;FlankMarkers=rs80969873;VTO_name=white adipose amount;Map_Type=Genome;Model=Mendelian;Test_Base=Genome-wise;Significance=Significant;P-value=<0.05;gene_ID=100154113;gene_IDsrc=NCBIgene
178	Chr.7	Meat_&_Carcass_Quality_Association	57622308	58132333	58529872	Landrace	QTL_ID=55752;Name=Obesity index;Abbrev=;PUBMED_ID=25071839;trait_ID=819;trait=Obesity index;breed=duroc,yorkshire,G�ttingen minipig;FlankMarkers=rs80813473;VTO_name=white adipose amount;Map_Type=Genome;Model=Mendelian;Test_Base=Genome-wise;Significance=Significant;P-value=<0.05;gene_ID=100155976;gene_IDsrc=NCBIgene
179	Chr.7	Meat_&_Carcass_Quality_Association	57622308	58132333	58529872	Landrace	QTL_ID=55757;Name=Obesity index;Abbrev=;PUBMED_ID=25071839;trait_ID=819;trait=Obesity index;breed=duroc,yorkshire,G�ttingen minipig;FlankMarkers=rs80914674;VTO_name=white adipose amount;Map_Type=Genome;Model=Mendelian;Test_Base=Genome-wise;Significance=Significant;P-value=<0.05
180	Chr.7	Meat_&_Carcass_Quality_Association	57622308	58132333	58529872	Landrace	QTL_ID=55767;Name=Obesity index;Abbrev=;PUBMED_ID=25071839;trait_ID=819;trait=Obesity index;breed=duroc,yorkshire,G�ttingen minipig;FlankMarkers=rs80788563;VTO_name=white adipose amount;Map_Type=Genome;Model=Mendelian;Test_Base=Genome-wise;Significance=Significant;P-value=<0.05;gene_ID=100142664;gene_IDsrc=NCBIgene
181	Chr.7	Meat_&_Carcass_Quality_Association	57622308	58132333	58529872	Landrace	QTL_ID=55768;Name=Obesity index;Abbrev=;PUBMED_ID=25071839;trait_ID=819;trait=Obesity index;breed=duroc,yorkshire,G�ttingen minipig;FlankMarkers=rs80826774;VTO_name=white adipose amount;Map_Type=Genome;Model=Mendelian;Test_Base=Genome-wise;Significance=Significant;P-value=<0.05
182	Chr.7	Meat_&_Carcass_Quality_Association	57622308	58132333	58529872	Landrace	QTL_ID=55769;Name=Obesity index;Abbrev=;PUBMED_ID=25071839;trait_ID=819;trait=Obesity index;breed=duroc,yorkshire,G�ttingen minipig;FlankMarkers=rs80846776;VTO_name=white adipose amount;Map_Type=Genome;Model=Mendelian;Test_Base=Genome-wise;Significance=Significant;P-value=<0.05
183	Chr.7	Meat_&_Carcass_Quality_Association	57622308	58132333	58529872	Landrace	QTL_ID=55770;Name=Obesity index;Abbrev=;PUBMED_ID=25071839;trait_ID=819;trait=Obesity index;breed=duroc,yorkshire,G�ttingen minipig;FlankMarkers=rs80847563;VTO_name=white adipose amount;Map_Type=Genome;Model=Mendelian;Test_Base=Genome-wise;Significance=Significant;P-value=<0.05;gene_ID=100158154;gene_IDsrc=NCBIgene
184	Chr.7	Meat_&_Carcass_Quality_Association	57622308	58132333	58529872	Landrace	QTL_ID=55789;Name=Obesity index;Abbrev=;PUBMED_ID=25071839;trait_ID=819;trait=Obesity index;breed=duroc,yorkshire,G�ttingen minipig;FlankMarkers=rs80805016;VTO_name=white adipose amount;Map_Type=Genome;Model=Mendelian;Test_Base=Genome-wise;Significance=Significant;P-value=<0.05;gene_ID=396589;gene_IDsrc=NCBIgene
185	Chr.7	Meat_&_Carcass_Quality_Association	57622308	58132333	58529872	Landrace	QTL_ID=55790;Name=Obesity index;Abbrev=;PUBMED_ID=25071839;trait_ID=819;trait=Obesity index;breed=duroc,yorkshire,G�ttingen minipig;FlankMarkers=rs80837723;VTO_name=white adipose amount;Map_Type=Genome;Model=Mendelian;Test_Base=Genome-wise;Significance=Significant;P-value=<0.05;gene_ID=396589;gene_IDsrc=NCBIgene
186	Chr.7	Meat_&_Carcass_Quality_Association	57622308	58132333	58529872	Landrace	QTL_ID=55791;Name=Obesity index;Abbrev=;PUBMED_ID=25071839;trait_ID=819;trait=Obesity index;breed=duroc,yorkshire,G�ttingen minipig;FlankMarkers=rs80877222;VTO_name=white adipose amount;Map_Type=Genome;Model=Mendelian;Test_Base=Genome-wise;Significance=Significant;P-value=<0.05;gene_ID=396589;gene_IDsrc=NCBIgene
187	Chr.7	Meat_&_Carcass_Quality_Association	57622308	58132333	58529872	Landrace	QTL_ID=55792;Name=Obesity index;Abbrev=;PUBMED_ID=25071839;trait_ID=819;trait=Obesity index;breed=duroc,yorkshire,G�ttingen minipig;FlankMarkers=rs80879715;VTO_name=white adipose amount;Map_Type=Genome;Model=Mendelian;Test_Base=Genome-wise;Significance=Significant;P-value=<0.05;gene_ID=396589;gene_IDsrc=NCBIgene
188	Chr.7	Meat_&_Carcass_Quality_Association	57622308	58132333	58529872	Landrace	QTL_ID=55793;Name=Obesity index;Abbrev=;PUBMED_ID=25071839;trait_ID=819;trait=Obesity index;breed=duroc,yorkshire,G�ttingen minipig;FlankMarkers=rs80976160;VTO_name=white adipose amount;Map_Type=Genome;Model=Mendelian;Test_Base=Genome-wise;Significance=Significant;P-value=<0.05;gene_ID=396589;gene_IDsrc=NCBIgene
189	Chr.7	Meat_&_Carcass_Quality_Association	57622308	58132333	58529872	Landrace	QTL_ID=55794;Name=Obesity index;Abbrev=;PUBMED_ID=25071839;trait_ID=819;trait=Obesity index;breed=duroc,yorkshire,G�ttingen minipig;FlankMarkers=rs80979865;VTO_name=white adipose amount;Map_Type=Genome;Model=Mendelian;Test_Base=Genome-wise;Significance=Significant;P-value=<0.05;gene_ID=396589;gene_IDsrc=NCBIgene
190	Chr.7	Meat_&_Carcass_Quality_Association	57622308	58132333	58529872	Landrace	QTL_ID=55852;Name=Obesity index;Abbrev=;PUBMED_ID=25071839;trait_ID=819;trait=Obesity index;breed=duroc,yorkshire,G�ttingen minipig;FlankMarkers=rs80902671;VTO_name=white adipose amount;Map_Type=Genome;Model=Mendelian;Test_Base=Genome-wise;Significance=Significant;P-value=<0.05;gene_ID=100152076;gene_IDsrc=NCBIgene
191	Chr.7	Reproduction_QTL	55413500	58188115	58529872	Landrace	QTL_ID=37443;Name=Teat number;Abbrev=TNUM;PUBMED_ID=24981054;trait_ID=167;trait=Teat number;breed=large white;FlankMarkers=rs80948745,rs80788472,rs80797106;VTO_name=nipple quantity;CMO_name=teat number;Map_Type=Genome;Model=Mendelian;Test_Base=-;Significance=Suggestive;Variance=0.57;Bayes-value=31.2
192	Chr.7	Meat_&_Carcass_Quality_Association	57622308	58132333	58529872	Landrace	QTL_ID=37977;Name=Average backfat thickness;Abbrev=BFT;PUBMED_ID=25885760;trait_ID=2;trait=Average backfat thickness;breed=duroc,Erhualian;FlankMarkers=rs80935535;VTO_name=subcutaneous adipose thickness;CMO_name=back fat thickness;Map_Type=Genome;Model=Mendelian;Test_Base=Genome-wise;Significance=Significant;P-value=<0.05
193	Chr.7	Meat_&_Carcass_Quality_Association	57622308	58132333	58529872	Landrace	QTL_ID=37978;Name=Backfat at first rib;Abbrev=1RIBBFT;PUBMED_ID=25885760;trait_ID=171;trait=Backfat at first rib;breed=duroc,Erhualian;FlankMarkers=rs80935535;VTO_name=subcutaneous adipose thickness;CMO_name=back fat thickness, 1st rib;Map_Type=Genome;Model=Mendelian;Test_Base=Genome-wise;Significance=Significant;P-value=<0.05
194	Chr.7	Meat_&_Carcass_Quality_Association	57622308	58132333	58529872	Landrace	QTL_ID=37979;Name=Leaf fat weight;Abbrev=LFW;PUBMED_ID=25885760;trait_ID=172;trait=Leaf fat weight;breed=duroc,Erhualian;FlankMarkers=rs80935535;VTO_name=internal adipose amount;Map_Type=Genome;Model=Mendelian;Test_Base=Genome-wise;Significance=Significant;P-value=<0.05
195	Chr.7	Meat_&_Carcass_Quality_Association	57622308	58132333	58529872	Landrace	QTL_ID=37980;Name=Backfat at rump;Abbrev=BFTR;PUBMED_ID=25885760;trait_ID=289;trait=Backfat at rump;breed=duroc,Erhualian;FlankMarkers=rs80935535;VTO_name=subcutaneous adipose thickness;CMO_name=back fat thickness;Map_Type=Genome;Model=Mendelian;Test_Base=Genome-wise;Significance=Significant;P-value=<0.05
196	Chr.7	Meat_&_Carcass_Quality_Association	57622308	58132333	58529872	Landrace	QTL_ID=37981;Name=backfat at last rib;Abbrev=LRIBF;PUBMED_ID=25885760;trait_ID=382;trait=backfat at last rib;breed=duroc,Erhualian;FlankMarkers=rs80935535;VTO_name=subcutaneous adipose thickness;CMO_name=back fat thickness, last rib;Map_Type=Genome;Model=Mendelian;Test_Base=Genome-wise;Significance=Significant;P-value=<0.05
197	Chr.7	Meat_&_Carcass_Quality_Association	57622308	58132333	58529872	Landrace	QTL_ID=37982;Name=Shoulder subcutaneous fat thickness;Abbrev=SHOUFATD;PUBMED_ID=25885760;trait_ID=321;trait=Shoulder subcutaneous fat thickness;breed=duroc,Erhualian;FlankMarkers=rs80935535;VTO_name=subcutaneous adipose thickness;Map_Type=Genome;Model=Mendelian;Test_Base=Genome-wise;Significance=Significant;P-value=<0.05
198	Chr.7	Meat_&_Carcass_Quality_Association	57622308	58132333	58529872	Landrace	QTL_ID=37983;Name=Abdominal fat weight;Abbrev=ABDF;PUBMED_ID=25885760;trait_ID=1;trait=Abdominal fat weight;breed=duroc,Erhualian;FlankMarkers=rs80935535;VTO_name=abdominal adipose amount;CMO_name=abdominal fat weight;Map_Type=Genome;Model=Mendelian;Test_Base=Genome-wise;Significance=Significant;P-value=<0.05
199	Chr.7	Meat_&_Carcass_Quality_Association	57622308	58132333	58529872	Landrace	QTL_ID=37984;Name=intestinal fat weight;Abbrev=CFW;PUBMED_ID=25885760;trait_ID=302;trait=intestinal fat weight;breed=duroc,Erhualian;FlankMarkers=rs81228492;VTO_name=intestinal adipose mass;Map_Type=Genome;Model=Mendelian;Test_Base=Genome-wise;Significance=Significant;P-value=<0.05
200	Chr.7	Production_Association	57622308	58132333	58529872	Landrace	QTL_ID=37985;Name=Body weight (34 weeks);Abbrev=Wt;PUBMED_ID=25885760;trait_ID=772;trait=Body weight (34 weeks);breed=duroc,Erhualian;FlankMarkers=rs80944097;VTO_name=body mass;CMO_name=body weight;Map_Type=Genome;Model=Mendelian;Test_Base=Genome-wise;Significance=Significant;P-value=<0.05
201	Chr.7	Reproduction_QTL	58204026	58479740	58529872	Landrace	QTL_ID=18389;Name=uterine horn weight;Abbrev=UHW;PUBMED_ID=21948608;trait_ID=163;trait=uterine horn weight;breed=large white,meishan;FlankMarkers;VTO_name=uterine horn mass;CMO_name=uterine horn weight;Map_Type=Linkage;Model=Mendelian;Test_Base=Genome-wise;peak_cM=74.7;Significance=Significant;P-value=<0.01;Likelihood_Ratio=73.8
202	Chr.7	Meat_&_Carcass_Quality_QTL	58217382	58562293	58529872	Landrace	QTL_ID=10239;Name=Cross-sectional area of type IIb muscle fibers;Abbrev=FIB2BCSA;PUBMED_ID=19912421;trait_ID=622;trait=Cross-sectional area of type IIb muscle fibers;breed=duroc,Erhualian;FlankMarkers;VTO_name=skeletal muscle fiber size trait;Map_Type=Linkage;Model=Mendelian;Test_Base=Genome-wise;peak_cM=74.8;Significance=Significant;P-value=<0.01;F-Stat=14.25;Variance=17.23;Dominance_Effect=435.…
203	Chr.7	Meat_&_Carcass_Quality_QTL	58562293	58886114	58529872	Landrace	QTL_ID=764;Name=Skin percentage;Abbrev=SP;PUBMED_ID=15639980;trait_ID=309;trait=Skin percentage;FlankMarkers;VTO_name=skin mass;Map_Type=Linkage;peak_cM=75;LOD-score=3.81;P-value=<0.01;F-Stat=6.55;Dominance_Effect=0.91;Additive_Effect=-0.49
204	Chr.9	Production_QTL	77019488	77970228	77640256	Duroc	QTL_ID=29538;Name=Average daily gain (on test);Abbrev=ADG;PUBMED_ID=24962532;trait_ID=149;trait=Average daily gain (on test);breed=duroc;FlankMarkers=rs81214637,rs81413184;VTO_name=postnatal growth trait;CMO_name=average daily body weight gain;Map_Type=Genome;Model=Mendelian;Test_Base=Experiment-wise;Significance=Suggestive;P-value=<0.10
205	Chr.9	Production_QTL	77019488	77970228	77814715	Duroc	QTL_ID=29538;Name=Average daily gain (on test);Abbrev=ADG;PUBMED_ID=24962532;trait_ID=149;trait=Average daily gain (on test);breed=duroc;FlankMarkers=rs81214637,rs81413184;VTO_name=postnatal growth trait;CMO_name=average daily body weight gain;Map_Type=Genome;Model=Mendelian;Test_Base=Experiment-wise;Significance=Suggestive;P-value=<0.10
206	Chr.9	Reproduction_QTL	85482898	85838073	85482898	Duroc	QTL_ID=37456;Name=Teat number;Abbrev=TNUM;PUBMED_ID=24981054;trait_ID=167;trait=Teat number;breed=large white;FlankMarkers=rs81413601,rs80952438,rs80952438;VTO_name=nipple quantity;CMO_name=teat number;Map_Type=Genome;Model=Mendelian;Test_Base=-;Significance=Suggestive;Variance=0.07;Bayes-value=16.4
207	Chr.9	Meat_&_Carcass_Quality_QTL	77391921	77456418	77640256	Duroc	QTL_ID=5888;Name=45 min-24 h pH decline;Abbrev=PHDEC;PUBMED_ID=18791141;trait_ID=383;trait=45 min-24 h pH decline;breed=duroc,Erhualian;FlankMarkers;PTO_name=meat pH;Map_Type=Linkage;Model=Mendelian;Test_Base=Chromosome-wise;Significance=Significant;P-value=<0.05;F-Stat=4.82;Variance=1.62;Dominance_Effect=-0.03;Additive_Effect=-0.06
208	Chr.9	Meat_&_Carcass_Quality_QTL	77391921	77456418	77814715	Duroc	QTL_ID=5888;Name=45 min-24 h pH decline;Abbrev=PHDEC;PUBMED_ID=18791141;trait_ID=383;trait=45 min-24 h pH decline;breed=duroc,Erhualian;FlankMarkers;PTO_name=meat pH;Map_Type=Linkage;Model=Mendelian;Test_Base=Chromosome-wise;Significance=Significant;P-value=<0.05;F-Stat=4.82;Variance=1.62;Dominance_Effect=-0.03;Additive_Effect=-0.06
209	Chr.9	Meat_&_Carcass_Quality_QTL	74166878	74672235	74629827	Duroc	QTL_ID=10247;Name=Percentage type IIa fibers;Abbrev=FIB2AP;PUBMED_ID=19912421;trait_ID=440;trait=Percentage type IIa fibers;breed=duroc,Erhualian;FlankMarkers;VTO_name=type IIa muscle fiber quantity;Map_Type=Linkage;Model=Mendelian;Test_Base=Chromosome-wise;peak_cM=75.1;Significance=Significant;P-value=<0.05;F-Stat=5.70;Variance=10.38;Dominance_Effect=-0.01;Additive_Effect=-0.02
210	Chr.9	Meat_&_Carcass_Quality_Association	74275834	74503884	74629827	Duroc	QTL_ID=9795;Name=Meat color score;Abbrev=mcolor;PUBMED_ID=17302959;trait_ID=173;trait=Meat color score;breed=yorkshire,Berkshire;FlankMarkers;PTO_name=meat color;Map_Type=Linkage;Model=Mendelian;Test_Base=Chromosome-wise;peak_cM=75.2;Significance=Suggestive;P-value=0.09
211	Chr.9	Meat_&_Carcass_Quality_Association	74275834	74503884	74629827	Duroc	QTL_ID=9796;Name=Meat color-L;Abbrev=MCOLOR-L;PUBMED_ID=17302959;trait_ID=26;trait=Meat color-L;breed=yorkshire,Berkshire;FlankMarkers;PTO_name=meat color reflectivity;Map_Type=Linkage;Model=Mendelian;Test_Base=Chromosome-wise;peak_cM=75.2;Significance=Significant;P-value=0.05
212	Chr.9	Meat_&_Carcass_Quality_Association	74275834	74503884	74629827	Duroc	QTL_ID=9797;Name=Meat color-L;Abbrev=MCOLOR-L;PUBMED_ID=17302959;trait_ID=26;trait=Meat color-L;breed=yorkshire,Berkshire;FlankMarkers;PTO_name=meat color reflectivity;Map_Type=Linkage;Model=Mendelian;Test_Base=Chromosome-wise;peak_cM=75.2;Significance=Suggestive;P-value=0.06
213	Chr.9	Exterior_QTL	77391921	77456418	77640256	Duroc	QTL_ID=7241;Name=Anal atresia;Abbrev=ANATR;PUBMED_ID=15834633;trait_ID=554;trait=Anal atresia;FlankMarkers=SW539;VTO_name=anus morphology trait;Map_Type=Linkage;Model=Mendelian;Test_Base=Comparison-wise;peak_cM=79;Significance=Significant;P-value=0.0014
214	Chr.9	Exterior_QTL	77391921	77456418	77814715	Duroc	QTL_ID=7241;Name=Anal atresia;Abbrev=ANATR;PUBMED_ID=15834633;trait_ID=554;trait=Anal atresia;FlankMarkers=SW539;VTO_name=anus morphology trait;Map_Type=Linkage;Model=Mendelian;Test_Base=Comparison-wise;peak_cM=79;Significance=Significant;P-value=0.0014
215	Chr.9	Meat_&_Carcass_Quality_QTL	77930466	78148380	77640256	Duroc	QTL_ID=13297;Name=Spleen weight;Abbrev=SPLWT;PUBMED_ID=20528845;trait_ID=581;trait=Spleen weight;breed=duroc,Erhualian;FlankMarkers;VTO_name=spleen mass;CMO_name=spleen weight;Map_Type=Linkage;Model=Mendelian;Test_Base=Genome-wise;peak_cM=80.9;Significance=Significant;P-value=<0.05;F-Stat=9.3;Variance=1.6;Dominance_Effect=3.31;Additive_Effect=-5.24
216	Chr.9	Meat_&_Carcass_Quality_QTL	77930466	78148380	77814715	Duroc	QTL_ID=13297;Name=Spleen weight;Abbrev=SPLWT;PUBMED_ID=20528845;trait_ID=581;trait=Spleen weight;breed=duroc,Erhualian;FlankMarkers;VTO_name=spleen mass;CMO_name=spleen weight;Map_Type=Linkage;Model=Mendelian;Test_Base=Genome-wise;peak_cM=80.9;Significance=Significant;P-value=<0.05;F-Stat=9.3;Variance=1.6;Dominance_Effect=3.31;Additive_Effect=-5.24
217	Chr.13	Meat_&_Carcass_Quality_Association	57622308	58132333	58259276	Duroc	QTL_ID=55739;Name=Obesity index;Abbrev=;PUBMED_ID=25071839;trait_ID=819;trait=Obesity index;breed=duroc,yorkshire,G�ttingen minipig;FlankMarkers=rs81223220;VTO_name=white adipose amount;Map_Type=Genome;Model=Mendelian;Test_Base=Genome-wise;Significance=Significant;P-value=<0.05;gene_ID=100155402;gene_IDsrc=NCBIgene
218	Chr.13	Meat_&_Carcass_Quality_Association	57622308	58132333	58259276	Duroc	QTL_ID=55746;Name=Obesity index;Abbrev=;PUBMED_ID=25071839;trait_ID=819;trait=Obesity index;breed=duroc,yorkshire,G�ttingen minipig;FlankMarkers=rs80972482;VTO_name=white adipose amount;Map_Type=Genome;Model=Mendelian;Test_Base=Genome-wise;Significance=Significant;P-value=<0.05;gene_ID=100522703;gene_IDsrc=NCBIgene
219	Chr.13	Meat_&_Carcass_Quality_Association	57622308	58132333	58259276	Duroc	QTL_ID=55788;Name=Obesity index;Abbrev=;PUBMED_ID=25071839;trait_ID=819;trait=Obesity index;breed=duroc,yorkshire,G�ttingen minipig;FlankMarkers=rs81445124;VTO_name=white adipose amount;Map_Type=Genome;Model=Mendelian;Test_Base=Genome-wise;Significance=Significant;P-value=<0.05;gene_ID=414394;gene_IDsrc=NCBIgene
220	Chr.13	Meat_&_Carcass_Quality_Association	57622308	58132333	58259276	Duroc	QTL_ID=55795;Name=Obesity index;Abbrev=;PUBMED_ID=25071839;trait_ID=819;trait=Obesity index;breed=duroc,yorkshire,G�ttingen minipig;FlankMarkers=rs80879702;VTO_name=white adipose amount;Map_Type=Genome;Model=Mendelian;Test_Base=Genome-wise;Significance=Significant;P-value=<0.05
221	Chr.13	Meat_&_Carcass_Quality_Association	57622308	58132333	58259276	Duroc	QTL_ID=55800;Name=Obesity index;Abbrev=;PUBMED_ID=25071839;trait_ID=819;trait=Obesity index;breed=duroc,yorkshire,G�ttingen minipig;FlankMarkers=rs81298233;VTO_name=white adipose amount;Map_Type=Genome;Model=Mendelian;Test_Base=Genome-wise;Significance=Significant;P-value=<0.05;gene_ID=100525954;gene_IDsrc=NCBIgene
222	Chr.13	Meat_&_Carcass_Quality_Association	57622308	58132333	58259276	Duroc	QTL_ID=55841;Name=Obesity index;Abbrev=;PUBMED_ID=25071839;trait_ID=819;trait=Obesity index;breed=duroc,yorkshire,G�ttingen minipig;FlankMarkers=rs80857906;VTO_name=white adipose amount;Map_Type=Genome;Model=Mendelian;Test_Base=Genome-wise;Significance=Significant;P-value=<0.05;gene_ID=100513111;gene_IDsrc=NCBIgene
223	Chr.13	Meat_&_Carcass_Quality_Association	57622308	58132333	58259276	Duroc	QTL_ID=55842;Name=Obesity index;Abbrev=;PUBMED_ID=25071839;trait_ID=819;trait=Obesity index;breed=duroc,yorkshire,G�ttingen minipig;FlankMarkers=rs81280519;VTO_name=white adipose amount;Map_Type=Genome;Model=Mendelian;Test_Base=Genome-wise;Significance=Significant;P-value=<0.05
224	Chr.13	Meat_&_Carcass_Quality_Association	57622308	58132333	58259276	Duroc	QTL_ID=55844;Name=Obesity index;Abbrev=;PUBMED_ID=25071839;trait_ID=819;trait=Obesity index;breed=duroc,yorkshire,G�ttingen minipig;FlankMarkers=rs81444065;VTO_name=white adipose amount;Map_Type=Genome;Model=Mendelian;Test_Base=Genome-wise;Significance=Significant;P-value=<0.05;gene_ID=100523695;gene_IDsrc=NCBIgene
225	Chr.13	Health_Association	57622308	58132333	58259276	Duroc	QTL_ID=37851;Name=Plateletcrit;Abbrev=PCT;PUBMED_ID=22548415;trait_ID=644;trait=Plateletcrit;breed=large white,Landrace,Songliao Black;FlankMarkers=rs81284154;CMO_name=plateletcrit;Map_Type=Genome;Model=Mendelian;Test_Base=Chromosome-wise;Significance=Significant;P-value=<0.05
226	Chr.13	Meat_&_Carcass_Quality_Association	56004411	59682626	58259276	Duroc	QTL_ID=22458;Name=Intramuscular fat content;Abbrev=IMF;PUBMED_ID=23942702;trait_ID=16;trait=Intramuscular fat content;breed=duroc,yorkshire,Landrace;FlankMarkers=rs81315056;VTO_name=intramuscular adipose mass;PTO_name=intramuscular fat content;CMO_name=intramuscular fat morphological measurement;Map_Type=Genome;Model=Mendelian;Test_Base=Comparison-wise;peak_cM=9.37;Significance=Significant;P-valu…
227	Chr.13	Meat_&_Carcass_Quality_QTL	15444513	15995113	14955861	Duroc	QTL_ID=70;Name=Average backfat thickness;Abbrev=BFT;PUBMED_ID=11471058;trait_ID=2;trait=Average backfat thickness;FlankMarkers;VTO_name=subcutaneous adipose thickness;CMO_name=back fat thickness;Map_Type=Linkage;peak_cM=27;F-Stat=5.84;Variance=2.81;Dominance_Effect=0.05;Additive_Effect=0.04
228	Chr.13	Health_Association	56004411	59682626	58259276	Duroc	QTL_ID=22523;Name=Postpartum dysgalactia syndrome susceptibility;Abbrev=PDS;PUBMED_ID=23742276;trait_ID=795;trait=Postpartum dysgalactia syndrome susceptibility;breed=duroc,large white,Landrace;FlankMarkers=rs81445278;CMO_name=disease process measurement;Map_Type=Genome;Model=Mendelian;Test_Base=Comparison-wise;peak_cM=29.81;Significance=Significant;P-value=1.23E-5
229	Chr.13	Health_QTL	19524763	19560668	19730195	Duroc	QTL_ID=7229;Name=hematocrit;Abbrev=HCT;PUBMED_ID=18855049;trait_ID=455;trait=hematocrit;breed=duroc,Erhualian;FlankMarkers;CMO_name=hematocrit;Map_Type=Linkage;Model=Mendelian;Test_Base=Genome-wise;peak_cM=33.0;Significance=Significant;P-value=<0.05;F-Stat=8.3;Variance=1.29;Dominance_Effect=1.40;Additive_Effect=8.80
230	Chr.13	Health_QTL	19524763	19560668	19730195	Duroc	QTL_ID=7230;Name=Hemoglobin;Abbrev=HGB;PUBMED_ID=18855049;trait_ID=456;trait=Hemoglobin;breed=duroc,Erhualian;FlankMarkers;VTO_name=blood hemoglobin amount;CMO_name=hemoglobin concentration;Map_Type=Linkage;Model=Mendelian;Test_Base=Genome-wise;peak_cM=33.0;Significance=Significant;P-value=<0.05;F-Stat=8.5;Variance=1.29;Dominance_Effect=0.88;Additive_Effect=2.79
231	Chr.13	Reproduction_QTL	58673980	58984869	58259276	Duroc	QTL_ID=18356;Name=Weight of ovary;Abbrev=OW;PUBMED_ID=21948608;trait_ID=161;trait=Weight of ovary;breed=large white,meishan;FlankMarkers;VTO_name=uterus size trait;CMO_name=ovary weight;Map_Type=Linkage;Model=Mendelian;Test_Base=Chromosome-wise;peak_cM=54.5;Significance=Significant;P-value=<0.05;Likelihood_Ratio=66.4
232	Chr.13	Reproduction_QTL	58673980	58984869	58914547	Duroc	QTL_ID=18356;Name=Weight of ovary;Abbrev=OW;PUBMED_ID=21948608;trait_ID=161;trait=Weight of ovary;breed=large white,meishan;FlankMarkers;VTO_name=uterus size trait;CMO_name=ovary weight;Map_Type=Linkage;Model=Mendelian;Test_Base=Chromosome-wise;peak_cM=54.5;Significance=Significant;P-value=<0.05;Likelihood_Ratio=66.4
233	Chr.13	Reproduction_QTL	58673980	58984869	59216909	Duroc	QTL_ID=18356;Name=Weight of ovary;Abbrev=OW;PUBMED_ID=21948608;trait_ID=161;trait=Weight of ovary;breed=large white,meishan;FlankMarkers;VTO_name=uterus size trait;CMO_name=ovary weight;Map_Type=Linkage;Model=Mendelian;Test_Base=Chromosome-wise;peak_cM=54.5;Significance=Significant;P-value=<0.05;Likelihood_Ratio=66.4
234	Chr.14	Reproduction_QTL	98611312	98899506	98899506	Large_White	QTL_ID=18284;Name=mummified pigs;Abbrev=MUMM;PUBMED_ID=22221021;trait_ID=159;trait=mummified pigs;breed=large white,Landrace;FlankMarkers=rs81451349,rs80864145;CMO_name=offspring mortality measurement;Map_Type=Genome;Model=Mendelian;Significance=Significant;P-value=0.026
235	Chr.14	Production_QTL	98122568	98698353	98899506	Large_White	QTL_ID=7202;Name=Humerus length;Abbrev=HUML;PUBMED_ID=18840302;trait_ID=541;trait=Humerus length;breed=duroc,Erhualian;FlankMarkers;VTO_name=humerus length;CMO_name=humerus length;Map_Type=Linkage;Model=Mendelian;Test_Base=Genome-wise;peak_cM=60.7;Significance=Suggestive;P-value=<0.10;F-Stat=4.6;Variance=1.0;Additive_Effect=0.12
236	Chr.14	Meat_&_Carcass_Quality_QTL	98878667	99751515	98899506	Large_White	QTL_ID=5828;Name=pH for Longissmus Dorsi;Abbrev=pH;PUBMED_ID=18791141;trait_ID=313;trait=pH for Longissmus Dorsi;breed=duroc,Erhualian;FlankMarkers;VTO_name=muscle pH;PTO_name=meat pH;Map_Type=Linkage;Model=Mendelian;Test_Base=Chromosome-wise;peak_cM=61;Significance=Significant;P-value=<0.05;F-Stat=4.58;Variance=1.63;Dominance_Effect=0.11;Additive_Effect=-0.04
237	Chr.14	Exterior_QTL	132087128	132325178	132417506	Duroc	QTL_ID=8767;Name=Umbilical hernia;Abbrev=UMBHERN;PUBMED_ID=19359506;trait_ID=596;trait=Umbilical hernia;breed=duroc,Erhualian;FlankMarkers=SWC55;VTO_name=abdominal wall integrity trait;Map_Type=Linkage;Model=Mendelian;peak_cM=79;Significance=Significant;P-value=0.013
238	Chr.14	Exterior_QTL	132087128	132325178	132417506	Duroc	QTL_ID=8767;Name=Umbilical hernia;Abbrev=UMBHERN;PUBMED_ID=19359506;trait_ID=596;trait=Umbilical hernia;breed=duroc,Erhualian;FlankMarkers=SWC55;VTO_name=abdominal wall integrity trait;Map_Type=Linkage;Model=Mendelian;peak_cM=79;Significance=Significant;P-value=0.013
239	Chr.14	Exterior_QTL	132087128	132325178	132417506	Duroc	QTL_ID=8767;Name=Umbilical hernia;Abbrev=UMBHERN;PUBMED_ID=19359506;trait_ID=596;trait=Umbilical hernia;breed=duroc,Erhualian;FlankMarkers=SWC55;VTO_name=abdominal wall integrity trait;Map_Type=Linkage;Model=Mendelian;peak_cM=79;Significance=Significant;P-value=0.013
240	Chr.14	Meat_&_Carcass_Quality_Association	132325178	132388580	132417506	Duroc	QTL_ID=17564;Name=Loin muscle area;Abbrev=LMA;PUBMED_ID=20848216;trait_ID=86;trait=Loin muscle area;FlankMarkers;VTO_name=longissimus thoracis muscle area;Map_Type=Linkage;Model=Mendelian;peak_cM=79.2;Significance=Significant;P-value=0.0077;gene_ID=100157640;gene_IDsrc=NCBIgene
241	Chr.14	Meat_&_Carcass_Quality_Association	132325178	132388580	132417506	Duroc	QTL_ID=17564;Name=Loin muscle area;Abbrev=LMA;PUBMED_ID=20848216;trait_ID=86;trait=Loin muscle area;FlankMarkers;VTO_name=longissimus thoracis muscle area;Map_Type=Linkage;Model=Mendelian;peak_cM=79.2;Significance=Significant;P-value=0.0077;gene_ID=100157640;gene_IDsrc=NCBIgene
242	Chr.14	Meat_&_Carcass_Quality_Association	132325178	132388580	132417506	Duroc	QTL_ID=17564;Name=Loin muscle area;Abbrev=LMA;PUBMED_ID=20848216;trait_ID=86;trait=Loin muscle area;FlankMarkers;VTO_name=longissimus thoracis muscle area;Map_Type=Linkage;Model=Mendelian;peak_cM=79.2;Significance=Significant;P-value=0.0077;gene_ID=100157640;gene_IDsrc=NCBIgene
243	Chr.14	Health_QTL	132053849	132053949	132417506	Duroc	QTL_ID=9654;Name=Haptoglobin concentration;Abbrev=HAPT;PUBMED_ID=19490209;trait_ID=615;trait=Haptoglobin concentration;breed=duroc;FlankMarkers=S0007;VTO_name=blood haptoglobin amount;CMO_name=blood haptoglobin level;Map_Type=Linkage;Model=Mendelian;Test_Base=Genome-wise;peak_cM=105.3;Significance=Significant;P-value=<0.05;F-Stat=6.0;Variance=10
244	Chr.14	Health_QTL	132053849	132053949	132417506	Duroc	QTL_ID=9654;Name=Haptoglobin concentration;Abbrev=HAPT;PUBMED_ID=19490209;trait_ID=615;trait=Haptoglobin concentration;breed=duroc;FlankMarkers=S0007;VTO_name=blood haptoglobin amount;CMO_name=blood haptoglobin level;Map_Type=Linkage;Model=Mendelian;Test_Base=Genome-wise;peak_cM=105.3;Significance=Significant;P-value=<0.05;F-Stat=6.0;Variance=10
245	Chr.14	Health_QTL	132053849	132053949	132417506	Duroc	QTL_ID=9654;Name=Haptoglobin concentration;Abbrev=HAPT;PUBMED_ID=19490209;trait_ID=615;trait=Haptoglobin concentration;breed=duroc;FlankMarkers=S0007;VTO_name=blood haptoglobin amount;CMO_name=blood haptoglobin level;Map_Type=Linkage;Model=Mendelian;Test_Base=Genome-wise;peak_cM=105.3;Significance=Significant;P-value=<0.05;F-Stat=6.0;Variance=10
246	Chr.15	Reproduction_QTL	65387891	65787941	66122450	Duroc	QTL_ID=18111;Name=Number of stillborn;Abbrev=NSB;PUBMED_ID=22221021;trait_ID=287;trait=Number of stillborn;breed=large white,Landrace;FlankMarkers=rs81338435,rs80909904;VTO_name=stillborn birth quantity;CMO_name=stillborn offspring number;Map_Type=Genome;Model=Mendelian;Significance=Significant;P-value=0.006
247	Chr.15	Production_QTL	147146918	147291922	147180159	Duroc	QTL_ID=23020;Name=Body weight (birth);Abbrev=BW;PUBMED_ID=22585800;trait_ID=153;trait=Body weight (birth);breed=duroc,yorkshire,Landrace;FlankMarkers=rs80952581,rs331473114;VTO_name=body mass;CMO_name=body weight;Map_Type=Genome;Model=Mendelian;Significance=Significant;P-value=0.004
248	Chr.15	Reproduction_QTL	147336739	147737564	147180159	Duroc	QTL_ID=37468;Name=Teat number;Abbrev=TNUM;PUBMED_ID=24981054;trait_ID=167;trait=Teat number;breed=large white;FlankMarkers=rs80894355,rs80894355,rs81331986;VTO_name=nipple quantity;CMO_name=teat number;Map_Type=Genome;Model=Mendelian;Test_Base=-;Significance=Suggestive;Variance=0.04;Bayes-value=17.5
249	Chr.15	Exterior_QTL	65496313	65914950	66122450	Duroc	QTL_ID=7254;Name=Anal atresia;Abbrev=ANATR;PUBMED_ID=15834633;trait_ID=554;trait=Anal atresia;FlankMarkers=SW1989;VTO_name=anus morphology trait;Map_Type=Linkage;Model=Mendelian;peak_cM=57.9;Significance=Suggestive;LOD-score=1.7
250	Chr.15	Exterior_QTL	65496313	65914950	66409291	Duroc	QTL_ID=7254;Name=Anal atresia;Abbrev=ANATR;PUBMED_ID=15834633;trait_ID=554;trait=Anal atresia;FlankMarkers=SW1989;VTO_name=anus morphology trait;Map_Type=Linkage;Model=Mendelian;peak_cM=57.9;Significance=Suggestive;LOD-score=1.7
251	Chr.15	Reproduction_QTL	146709139	146966948	147180159	Duroc	QTL_ID=4574;Name=Teat number;Abbrev=TNUM;PUBMED_ID=15537760;trait_ID=167;trait=Teat number;FlankMarkers;VTO_name=nipple quantity;CMO_name=teat number;Map_Type=Linkage;Model=Paternally imprinted;peak_cM=116.1;LOD-score=3.63;P-value=<0.05;Dominance_Effect=0.16
252	Chr.15	Health_QTL	145436197	149797711	147180159	Duroc	QTL_ID=12308;Name=Red cell distribution width;Abbrev=RCDW;PUBMED_ID=20584270;trait_ID=549;trait=Red cell distribution width;breed=large white,Landrace;FlankMarkers=SW1262,SW1119;VTO_name=erythrocyte size trait;CMO_name=red blood cell distribution width;Map_Type=Linkage;Model=Mendelian;Test_Base=Comparison-wise;peak_cM=119;Significance=Significant;P-value=9.66E-06;Likelihood_Ratio=23.09
253	Chr.15	Health_QTL	145436197	149797711	150065915	Duroc	QTL_ID=12308;Name=Red cell distribution width;Abbrev=RCDW;PUBMED_ID=20584270;trait_ID=549;trait=Red cell distribution width;breed=large white,Landrace;FlankMarkers=SW1262,SW1119;VTO_name=erythrocyte size trait;CMO_name=red blood cell distribution width;Map_Type=Linkage;Model=Mendelian;Test_Base=Comparison-wise;peak_cM=119;Significance=Significant;P-value=9.66E-06;Likelihood_Ratio=23.09
254	Chr.15	Meat_&_Carcass_Quality_QTL	149673802	149788218	150065915	Duroc	QTL_ID=7619;Name=Meat color OPTO;Abbrev=COLORO;PUBMED_ID=16526961;trait_ID=362;trait=Meat color OPTO;breed=duroc;FlankMarkers;PTO_name=meat color;Map_Type=Linkage;Model=Mendelian;Test_Base=Genome-wise;peak_cM=119.7;Significance=Significant;P-value=<0.05;F-Stat=8.0;Variance=2.2;Dominance_Effect=-0.89;Additive_Effect=-1.27
255	Chr.15	Exterior_QTL	149673802	150031443	150065915	Duroc	QTL_ID=8769;Name=Umbilical hernia;Abbrev=UMBHERN;PUBMED_ID=19359506;trait_ID=596;trait=Umbilical hernia;breed=duroc,Erhualian;FlankMarkers=SW1119;VTO_name=abdominal wall integrity trait;Map_Type=Linkage;Model=Mendelian;peak_cM=119.9;Significance=Significant;P-value=0.048
256	Chr.15	Health_Association	149673802	150031443	150065915	Duroc	QTL_ID=11584;Name=Salmonella count in liver and spleen;Abbrev=SECTLS;PUBMED_ID=19496771;trait_ID=628;trait=Salmonella count in liver and spleen;breed=large white;FlankMarkers=SW1119;VTO_name=response to bacterial infection trait;Map_Type=Linkage;Model=Mendelian;peak_cM=119.9;Significance=Significant;P-value=0.031
257	Chr.15	Health_Association	149673802	150031443	150065915	Duroc	QTL_ID=11585;Name=Salmonella count in liver;Abbrev=SECTLIV;PUBMED_ID=19496771;trait_ID=97;trait=Salmonella count in liver;breed=large white;FlankMarkers=SW1119;VTO_name=response to bacterial infection trait;Map_Type=Linkage;Model=Mendelian;peak_cM=119.9;Significance=Significant;P-value=0.034
258	Chr.16	Meat_&_Carcass_Quality_Association	33622264	37145207	37408125	Large_White	QTL_ID=55947;Name=45 min-24 h pH decline;Abbrev=PHDEC;PUBMED_ID=25962760;trait_ID=383;trait=45 min-24 h pH decline;breed=Erhualian;FlankMarkers=rs81260753;PTO_name=meat pH;Map_Type=Genome;Model=Mendelian;Test_Base=Comparison-wise;Significance=Significant;P-value=8.05E-6
259	Chr.16	Meat_&_Carcass_Quality_Association	33622264	37145207	37408125	Large_White	QTL_ID=55962;Name=Muscle moisture percentage;Abbrev=MMP;PUBMED_ID=25962760;trait_ID=52;trait=Muscle moisture percentage;breed=Erhualian;FlankMarkers=rs81461892;VTO_name=muscle water amount;PTO_name=meat water content;Map_Type=Genome;Model=Mendelian;Test_Base=Comparison-wise;Significance=Significant;P-value=1.67E-5
260	Chr.16	Health_Association	33622264	37145207	37408125	Large_White	QTL_ID=55984;Name=Cholesterol level;Abbrev=CHOLS;PUBMED_ID=25189197;trait_ID=578;trait=Cholesterol level;breed=duroc;FlankMarkers=rs81297426;VTO_name=blood cholesterol amount;CMO_name=blood total cholesterol level;Map_Type=Genome;Model=Mendelian;Test_Base=Chromosome-wise;Significance=Significant;P-value=<0.05
261	Chr.16	Health_Association	33622264	37145207	37408125	Large_White	QTL_ID=55996;Name=Cholesterol level;Abbrev=CHOLS;PUBMED_ID=25189197;trait_ID=578;trait=Cholesterol level;breed=duroc;FlankMarkers=rs81464800;VTO_name=blood cholesterol amount;CMO_name=blood total cholesterol level;Map_Type=Genome;Model=Mendelian;Test_Base=Chromosome-wise;Significance=Significant;P-value=<0.05
262	Chr.16	Health_Association	33622264	37145207	37408125	Large_White	QTL_ID=56004;Name=Cholesterol level;Abbrev=CHOLS;PUBMED_ID=25189197;trait_ID=578;trait=Cholesterol level;breed=duroc;FlankMarkers=rs81297426;VTO_name=blood cholesterol amount;CMO_name=blood total cholesterol level;Map_Type=Genome;Model=Mendelian;Test_Base=Chromosome-wise;Significance=Significant;P-value=<0.05
263	Chr.16	Health_Association	33622264	37145207	37408125	Large_White	QTL_ID=56028;Name=Triglyceride level;Abbrev=TRIGL;PUBMED_ID=25189197;trait_ID=576;trait=Triglyceride level;breed=duroc;FlankMarkers=rs81464800;VTO_name=blood triglyceride amount;CMO_name=blood triglyceride level;Map_Type=Genome;Model=Mendelian;Test_Base=Experiment-wise;Significance=Significant;P-value=<0.05
264	Chr.18	Meat_&_Carcass_Quality_QTL	43012691	43936484	43493743	Large_White	QTL_ID=22287;Name=Average backfat thickness;Abbrev=BFT;PUBMED_ID=23840294;trait_ID=2;trait=Average backfat thickness;breed=yorkshire;FlankMarkers=rs81469247,rs81469349;VTO_name=subcutaneous adipose thickness;CMO_name=back fat thickness;Map_Type=Genome;Model=Mendelian;Test_Base=Experiment-wise;Significance=Suggestive;Variance=0.68;Bayes-value=0.424
265	Chr.18	Meat_&_Carcass_Quality_QTL	43012691	43936484	43493743	Large_White	QTL_ID=22287;Name=Average backfat thickness;Abbrev=BFT;PUBMED_ID=23840294;trait_ID=2;trait=Average backfat thickness;breed=yorkshire;FlankMarkers=rs81469247,rs81469349;VTO_name=subcutaneous adipose thickness;CMO_name=back fat thickness;Map_Type=Genome;Model=Mendelian;Test_Base=Experiment-wise;Significance=Suggestive;Variance=0.68;Bayes-value=0.424
266	Chr.18	Meat_&_Carcass_Quality_QTL	43619789	43806352	43493743	Large_White	QTL_ID=5785;Name=Average glycogen;Abbrev=GLY;PUBMED_ID=15890800;trait_ID=46;trait=Average glycogen;breed=yorkshire,Berkshire;FlankMarkers;VTO_name=muscle glycogen amount;Map_Type=Linkage;Model=Paternally imprinted;Test_Base=Genome-wise;peak_cM=40.9;Significance=Significant;P-value=<0.01;Additive_Effect=-0.181
267	Chr.18	Meat_&_Carcass_Quality_QTL	43619789	43806352	43493743	Large_White	QTL_ID=5785;Name=Average glycogen;Abbrev=GLY;PUBMED_ID=15890800;trait_ID=46;trait=Average glycogen;breed=yorkshire,Berkshire;FlankMarkers;VTO_name=muscle glycogen amount;Map_Type=Linkage;Model=Paternally imprinted;Test_Base=Genome-wise;peak_cM=40.9;Significance=Significant;P-value=<0.01;Additive_Effect=-0.181
